# Supplementary material for: The complex genomic diversity of Yersinia pestis on the long‐term plague foci in Qinghai–Tibet plateau
Source: Ecol Evol. 2023 Jul 28;13(8):e10387. doi: 10.1002/ece3.10387 (PMC10375460; doi:10.1002/ece3.10387)
Supplement: Supplementary file 4 — Table S1. [file ECE3-13-e10387-s001.xlsx]

## Sheet: ITOL
ID	Group	Foci Type	Gene type	Country	Source
200804	6	Microtus Foscus plague natural focus	0.PE4C	China	Microtus fuscus
200901	6	Microtus Foscus plague natural focus	0.PE4C	China	Microtus fuscus
201001	6	Microtus Foscus plague natural focus	0.PE4C	China	Microtus fuscus
201103contigs	6	Microtus Foscus plague natural focus	0.PE4C	China	Microtus fuscus
201201contigs	6	Microtus Foscus plague natural focus	0.PE4C	China	Microtus fuscus
201310contigs	6	Microtus Foscus plague natural focus	0.PE4C	China	Microtus fuscus
201401contigs	6	Microtus Foscus plague natural focus	0.PE4C	China	Microtus fuscus
AKS00	4	Marmota himalayana plague foci of the Qinghai-Tibet plateau	3.ANT1	China	Homo sapiens
AKS2015_HT1	4	Marmota himalayana plague foci of the Qinghai-Tibet plateau	3.ANT1	China	Marmota himalayana
AKS2019-HT	4	Marmota himalayana plague foci of the Qinghai-Tibet plateau	3.ANT1	China	Marmota himalayana
AKS2021_HT27	4	Marmota himalayana plague foci of the Qinghai-Tibet plateau	3.ANT1	China	Marmota himalayana
AKS2021_HT28	4	Marmota himalayana plague foci of the Qinghai-Tibet plateau	3.ANT1	China	Marmota himalayana
AKS2021_HT30	4	Marmota himalayana plague foci of the Qinghai-Tibet plateau	3.ANT1	China	Marmota himalayana
AKS2021_HT32	4	Marmota himalayana plague foci of the Qinghai-Tibet plateau	3.ANT1	China	Marmota himalayana
AKS2021_HT33	4	Marmota himalayana plague foci of the Qinghai-Tibet plateau	3.ANT1	China	Marmota himalayana
AKS2021_HT5Cd	4	Marmota himalayana plague foci of the Qinghai-Tibet plateau	3.ANT1	China	Marmota himalayana
AKS2021HT04	4	Marmota himalayana plague foci of the Qinghai-Tibet plateau	3.ANT1	China	Marmota himalayana
AKS2021HT04CD	4	Marmota himalayana plague foci of the Qinghai-Tibet plateau	3.ANT1	China	Marmota himalayana
AKS2021HT04OS	4	Marmota himalayana plague foci of the Qinghai-Tibet plateau	3.ANT1	China	Marmota himalayana
AKS2021HT05	4	Marmota himalayana plague foci of the Qinghai-Tibet plateau	3.ANT1	China	Marmota himalayana
AKS2021HT06	4	Marmota himalayana plague foci of the Qinghai-Tibet plateau	3.ANT1	China	Marmota himalayana
AKS2021HT07	4	Marmota himalayana plague foci of the Qinghai-Tibet plateau	3.ANT1	China	Marmota himalayana
AKS2021HT14	4	Marmota himalayana plague foci of the Qinghai-Tibet plateau	3.ANT1	China	Marmota himalayana
AKS2021HT5OS	4	Marmota himalayana plague foci of the Qinghai-Tibet plateau	3.ANT1	China	Marmota himalayana
AKS2021HT81	4	Marmota himalayana plague foci of the Qinghai-Tibet plateau	3.ANT1	China	Marmota himalayana
ASK2020_J5	4	Marmota himalayana plague foci of the Qinghai-Tibet plateau	3.ANT1	China	Marmota himalayana
ASK2020_J6	4	Marmota himalayana plague foci of the Qinghai-Tibet plateau	3.ANT1	China	Marmota himalayana
ASK2020_J7	4	Marmota himalayana plague foci of the Qinghai-Tibet plateau	3.ANT1	China	Marmota himalayana
ASK2020_J8	4	Marmota himalayana plague foci of the Qinghai-Tibet plateau	3.ANT1	China	Marmota himalayana
ASK2020_J9	4	Marmota himalayana plague foci of the Qinghai-Tibet plateau	3.ANT1	China	Marmota himalayana
GCF_000006645_ASM664v1_genomic	2	NA	2.MED1	US	UN
GCF_000007885_ASM788v1_genomic	6	Microtus brandti plague foci of the Xilin gol League Plateau	0.PE4C	China	Microtus brandti
GCF_000009065_ASM906v1_genomic	5	NA	1.ORI1	US	Homo sapiens
GCF_000013805_ASM1380v1_genomic	3	NA	2.ANT1	Nepal	Homo sapiens
GCF_000013825_ASM1382v1_genomic	5	NA	1.ANT	Congo	Homo sapiens
GCF_000016445_ASM1644v1_genomic	8	NA	0.PE2	Former Soviet Union.	UN
GCF_000022805_ASM2280v1_genomic	5	Apodemus chevrieri-Eothenomys miletus plague foci of the Highland of Western Yunnan Province	1.IN4	China	Apodemus chevrieri
GCF_000022845_ASM2284v1_genomic	5	Apodemus chevrieri-Eothenomys miletus plague foci of the Highland of Western Yunnan Province	1.IN2	China	Apodemus chevrieri
GCF_000169615_ASM16961v1_genomic	5	NA	1.ANT1	US	UN
GCF_000169635_ASM16963v1_genomic	5	NA	1.ORI3	US	UN
GCF_000169655_ASM16965v1_genomic	2	Marmota himalayana plague foci of the Qinghai-Tibet plateau	2.MED2	China	Marmota himalayana
GCF_000169675_ASM16967v1_genomic	4	Marmota baibacina-Spermophilus undulats plague foco of the Tianshan Mountains	0.ANT2	China	Marmota baibacina
GCF_000169695_ASM16969v1_genomic	5	Apodemus chevrieri-Eothenomys miletus plague foci of the Highland of Western Yunnan Province	1.IN3	China	Eothenomys miletus
GCF_000170275_ASM17027v1_genomic	5	Rattus flavipectus plague foci of the Yunnan- Fujian - Guangdong provinces	1.ORI2	China	Rattus flavipectus
GCF_000181455_ASM18145v2_genomic	5	NA	1.ORI1	US	Homo sapiens
GCF_000182485_ASM18248v1_genomic	3	NA	2.ANT1	Nepal	Homo sapiens
GCF_000182505_ASM18250v1_genomic	5	NA	1.ORI1	India	Soil
GCF_000182525_ASM18252v1_genomic	5	NA	1.ORI5	Brazil	Rodent
GCF_000182545_ASM18254v1_genomic	6	NA	0.PE4B	Former Soviet Union.	UN
GCF_000186725_ASM18672v1_genomic	3	Marmota sibirica plague foci of the Hulun Buir Plateau	4.ANT3	China	Homo sapiens
GCF_000222975_ASM22297v1_genomic	5	NA	1.ORI1	US	UN
GCF_000255735_ASM25573v1_genomic	5	NA	1.ORI1	US	Homo sapiens
GCF_000255755_ASM25575v1_genomic	5	NA	1.ORI1	US	Cynomys gunnisoni
GCF_000255775_ASM25577v1_genomic	5	NA	1.ORI1	US	feline
GCF_000255795_ASM25579v1_genomic	5	NA	1.ORI1	US	Homo sapiens
GCF_000255815_ASM25581v1_genomic	5	NA	1.ORI1	US	Homo sapiens
GCF_000255835_ASM25583v1_genomic	5	NA	1.ORI1	US	Homo sapiens
GCF_000255875_ASM25587v1_genomic	5	NA	1.ORI1	US	Sylvilagus audubonii
GCF_000255895_ASM25589v1_genomic	5	NA	1.ORI1	US	Cynomys gunnisoni
GCF_000268325_ASM26832v1_genomic	5	NA	1.ORI4	US	Rattus rattus
GCF_000268345_ASM26834v1_genomic	5	NA	1.ORI4	US	Rattus rattus
GCF_000268365_ASM26836v1_genomic	5	NA	1.ORI4	US	Cavia porcellus
GCF_000268385_ASM26838v1_genomic	5	NA	1.ORI4	US	Rattus rattus
GCF_000268405_ASM26840v1_genomic	5	NA	1.ORI4	US	Homo sapiens
GCF_000268425_ASM26842v1_genomic	5	NA	1.ORI4	US	Homo sapiens
GCF_000268445_ASM26844v1_genomic	5	NA	1.ORI4	US	Homo sapiens
GCF_000268465_ASM26846v1_genomic	5	NA	1.ORI4	US	Homo sapiens
GCF_000268485_ASM26848v2_genomic	5	NA	1.ORI4	US	Rattus rattus
GCF_000268505_ASM26850v1_genomic	5	NA	1.ORI4	US	Homo sapiens
GCF_000268525_ASM26852v1_genomic	5	NA	1.ORI1	US	Aegialomys xanthaeolus
GCF_000268545_ASM26854v1_genomic	5	NA	1.ORI4	US	Mus musculus
GCF_000268565_ASM26856v1_genomic	5	NA	1.ORI4	US	Rattus rattus
GCF_000268585_ASM26858v1_genomic	5	NA	1.ORI4	US	Rattus rattus
GCF_000268605_ASM26860v1_genomic	5	NA	1.ORI4	US	Homo sapiens
GCF_000268625_ASM26862v1_genomic	5	NA	1.ORI4	US	Homo sapiens
GCF_000268645_ASM26864v1_genomic	5	NA	1.ORI4	US	Homo sapiens
GCF_000268665_ASM26866v1_genomic	5	NA	1.ORI4	US	Mus musculus
GCF_000268685_ASM26868v1_genomic	5	NA	1.ORI4	US	Mus musculus
GCF_000268705_ASM26870v1_genomic	5	NA	1.ORI4	US	Homo sapiens
GCF_000268725_ASM26872v2_genomic	5	NA	1.ORI4	US	Felis catus
GCF_000268745_ASM26874v1_genomic	5	NA	1.ORI4	US	Mus musculus
GCF_000268765_ASM26876v1_genomic	5	NA	1.ORI4	US	Mus musculus
GCF_000268785_ASM26878v1_genomic	5	NA	1.ORI4	US	Canis lupus familiaris
GCF_000268805_ASM26880v2_genomic	5	NA	1.ORI4	US	Canis lupus familiaris
GCF_000268825_ASM26882v1_genomic	5	NA	1.ORI4	US	Canis lupus familiaris
GCF_000268845_ASM26884v1_genomic	5	NA	1.ORI4	US	Canis lupus familiaris
GCF_000268865_ASM26886v2_genomic	5	NA	1.ORI4	US	Rattus norvegicus
GCF_000268885_ASM26888v1_genomic	5	NA	1.ORI4	US	Rattus rattus
GCF_000268905_ASM26890v1_genomic	5	NA	1.ORI4	US	Rattus norvegicus
GCF_000268925_ASM26892v1_genomic	5	NA	1.ORI4	US	Rattus norvegicus
GCF_000268945_ASM26894v1_genomic	5	NA	1.ORI4	US	Rattus norvegicus
GCF_000268965_ASM26896v1_genomic	5	NA	1.ORI4	US	Rattus norvegicus
GCF_000268985_ASM26898v1_genomic	5	NA	1.ORI1	US	Rattus rattus
GCF_000269005_ASM26900v1_genomic	5	NA	1.ORI1	US	Rattus rattus
GCF_000269025_ASM26902v1_genomic	5	NA	1.ORI1	US	Sigmodon sp.
GCF_000269045_ASM26904v1_genomic	5	NA	1.ORI4	US	Rattus norvegicus
GCF_000269065_ASM26906v1_genomic	5	NA	1.ORI4	US	Rattus norvegicus
GCF_000269085_ASM26908v1_genomic	5	NA	1.ORI4	US	Rattus rattus
GCF_000269105_ASM26910v1_genomic	5	NA	1.ORI4	US	Rattus rattus
GCF_000269125_ASM26912v1_genomic	5	NA	1.ORI4	US	Rattus rattus
GCF_000269145_ASM26914v1_genomic	5	NA	1.ORI4	US	Canis lupus familiaris
GCF_000269165_ASM26916v1_genomic	5	NA	1.ORI4	US	Homo sapiens
GCF_000269185_ASM26918v1_genomic	5	NA	1.ORI4	US	Rattus norvegicus
GCF_000269205_ASM26920v1_genomic	5	NA	1.ORI4	US	Rattus norvegicus
GCF_000269225_ASM26922v1_genomic	5	NA	1.ORI4	US	Didelphis marsupialis
GCF_000269245_ASM26924v1_genomic	5	NA	1.ORI4	US	Homo sapiens
GCF_000269265_ASM26926v1_genomic	5	NA	1.ORI4	US	Mus musculus
GCF_000269285_ASM26928v2_genomic	5	NA	1.ORI4	US	Mus musculus
GCF_000269305_ASM26930v1_genomic	5	NA	1.ORI4	US	Felis catus
GCF_000269325_ASM26932v1_genomic	5	NA	1.ORI4	US	Felis catus
GCF_000269345_ASM26934v1_genomic	5	NA	1.ORI4	US	Canis lupus familiaris
GCF_000269365_ASM26936v1_genomic	5	NA	1.ORI4	US	Rattus norvegicus
GCF_000269385_ASM26938v1_genomic	5	NA	1.ORI4	US	Rattus norvegicus
GCF_000269405_ASM26940v1_genomic	5	NA	1.ORI4	US	Rattus rattus
GCF_000269425_ASM26942v1_genomic	5	NA	1.ORI4	US	Rattus rattus
GCF_000269445_ASM26944v1_genomic	5	NA	1.ORI4	US	Rattus rattus
GCF_000269465_ASM26946v1_genomic	5	NA	1.ORI4	US	Homo sapiens
GCF_000269485_ASM26948v1_genomic	5	NA	1.ORI4	US	Didelphis marsupialis
GCF_000275685_ASM27568v1_genomic	2	Rhombomys opimus plague foci of the Junggar Basin	2.MED1	China	Rhombomys opimus
GCF_000311885_ASM31188v1_genomic	5	NA	1.ORI4	Peru	Homo sapiens
GCF_000320425_ASM32042v1_genomic	6	Marmota himalayana plague foci of the Qinghai-Tibet plateau	0.PE4A	China	Homo sapiens
GCF_000320445_ASM32044v1_genomic	3	Marmota himalayana plague foci of the Qinghai-Tibet plateau	2.ANT1	China	Homo sapiens
GCF_000320465_ASM32046v1_genomic	4	Marmota baibacina-Spermophilus undulats plague foco of the Tianshan Mountains	0.ANT2	China	Marmota baibacina
GCF_000323185_ASM32318v1_genomic	6	Marmota baibacina-Spermophilus undulats plague foco of the Tianshan Mountains	0.ANT1	China	Oropsylla silantiewi
GCF_000323205_ASM32320v1_genomic	2	Rhombomys opimus plague foci of the Junggar Basin	2.MED1	China	Rhombomys opimus
GCF_000323225_ASM32322v1_genomic	2	Rhombomys opimus plague foci of the Junggar Basin	2.MED1	China	Rhombomys opimus
GCF_000323285_ASM32328v1_genomic	5	Marmota himalayana plague foci of the Qinghai-Tibet plateau	1.IN2	China	Marmota himalayana
GCF_000323305_ASM32330v1_genomic	3	Marmota himalayana plague foci of the Qinghai-Tibet plateau	2.ANT1	China	Marmota himalayana
GCF_000323325_ASM32332v1_genomic	3	Marmota himalayana plague foci of the Qinghai-Tibet plateau	2.ANT1	China	Marmota himalayana
GCF_000323345_ASM32334v1_genomic	3	Marmota himalayana plague foci of the Qinghai-Tibet plateau	2.ANT1	China	Marmota himalayana
GCF_000323365_ASM32336v1_genomic	6	Marmota baibacina-Spermophilus undulats plague foco of the Tianshan Mountains	0.ANT1	China	Citellus undulatus
GCF_000323405_ASM32340v1_genomic	4	Marmota baibacina-Spermophilus undulats plague foco of the Tianshan Mountains	0.ANT3	China	Citellus undulatus
GCF_000323425_ASM32342v1_genomic	6	Marmota baibacina-Spermophilus undulats plague foco of the Tianshan Mountains	0.ANT1	China	Citellus undulatus
GCF_000323445_ASM32344v1_genomic	5	Marmota himalayana plague foci of the Qinghai-Tibet plateau	1.IN2	China	Homo sapiens
GCF_000323465_ASM32346v1_genomic	3	NA	4.ANT3	Russia	Rattus norvegicus
GCF_000323485_ASM32348v1_genomic	6	Marmota himalayana plague foci of the Qinghai-Tibet plateau	0.PE7	China	Homo sapiens
GCF_000323505_ASM32350v1_genomic	4	Marmota himalayana plague foci of the Qinghai-Tibet plateau	3.ANT1	China	Homo sapiens
GCF_000323525_ASM32352v1_genomic	4	Marmota himalayana plague foci of the Qinghai-Tibet plateau	3.ANT1	China	Oropsylla silantiewi
GCF_000323545_ASM32354v1_genomic	5	Marmota himalayana plague foci of the Qinghai-Tibet plateau	1.IN2	China	Homo sapiens
GCF_000323565_ASM32356v1_genomic	2	Marmota himalayana plague foci of the Qinghai-Tibet plateau	2.MED2	China	Marmota himalayana
GCF_000323585_ASM32358v1_genomic	3	NA	4.ANT3	Russia	Rattus norvegicus
GCF_000323605_ASM32360v1_genomic	5	Marmota himalayana plague foci of the Qinghai-Tibet plateau	1.IN1	China	Marmota himalayana
GCF_000323625_ASM32362v1_genomic	6	Marmota himalayana plague foci of the Qinghai-Tibet plateau	0.PE4A	China	Homo sapiens
GCF_000323645_ASM32364v1_genomic	2	Marmota himalayana plague foci of the Qinghai-Tibet plateau	2.MED2	China	Oropsylla silantiewi
GCF_000323665_ASM32366v1_genomic	6	Marmota baibacina-Spermophilus undulats plague foco of the Tianshan Mountains	0.ANT1	China	Human flea
GCF_000323685_ASM32368v1_genomic	5	Marmota himalayana plague foci of the Qinghai-Tibet plateau	1.IN2	China	Ovis aries
GCF_000323705_ASM32370v1_genomic	4	Marmota caudata plague foci of the Pamir plateau	0.ANT3	China	Marmota caudata
GCF_000323725_ASM32372v1_genomic	2	Marmota caudata plague foci of the Pamir plateau	2.MED2	China	Marmota caudata
GCF_000323745_ASM32374v1_genomic	5	Marmota himalayana plague foci of the Qinghai-Tibet plateau	1.IN2	China	Ovis aries
GCF_000323765_ASM32376v1_genomic	4	Marmota himalayana plague foci of the Qinghai-Tibet plateau	3.ANT1	China	Marmota himalayana
GCF_000323785_ASM32378v1_genomic	5	Marmota himalayana plague foci of the Qinghai-Tibet plateau	1.IN2	China	Homo sapiens
GCF_000323805_ASM32380v1_genomic	5	Marmota himalayana plague foci of the Qinghai-Tibet plateau	1.IN2	China	Mustela eversmanni
GCF_000323825_ASM32382v1_genomic	5	Marmota himalayana plague foci of the Qinghai-Tibet plateau	1.IN2	China	Ochotona daurica
GCF_000323845_ASM32384v1_genomic	6	Marmota himalayana plague foci of the Qinghai-Tibet plateau	0.PE7	China	Allactaga sibirica
GCF_000323865_ASM32386v1_genomic	5	Marmota himalayana plague foci of the Qinghai-Tibet plateau	1.IN2	China	Linognathoides palaearctus
GCF_000323885_ASM32388v1_genomic	5	Marmota himalayana plague foci of the Qinghai-Tibet plateau	1.IN2	China	Ixodex crenulatus
GCF_000323905_ASM32390v1_genomic	3	Spermophilus dauricus plague foci of the Songliao Plain	4.ANT3	China	Spermophilus dauricus
GCF_000323925_ASM32392v1_genomic	3	Spermophilus dauricus plague foci of the Songliao Plain	4.ANT3	China	Citellophilus tesquorum
GCF_000323965_ASM32396v1_genomic	5	Marmota himalayana plague foci of the Qinghai-Tibet plateau	1.ANT	China	Marmota himalayana
GCF_000323985_ASM32398v1_genomic	5	Rattus flavipectus plague foci of the Yunnan- Fujian - Guangdong provinces	1.ORI1	China	Mus musculus
GCF_000324005_ASM32400v1_genomic	2	Marmota himalayana plague foci of the Qinghai-Tibet plateau	2.MED3	China	Marmota himalayana
GCF_000324025_ASM32402v1_genomic	2	Spermoophilus dauricus alaschanicus plague foci of the Loess Platean of Gansu and Ningxia Provinces	2.MED3	China	Spermophilus alaschanicus
GCF_000324045_ASM32404v1_genomic	6	Microtus Foscus plague natural focus	0.PE4C	China	Microtus fuscus
GCF_000324065_ASM32406v1_genomic	4	Marmota baibacina-Spermophilus undulats plague foco of the Tianshan Mountains	0.ANT3	China	Marmota baibacina
GCF_000324085_ASM32408v1_genomic	5	Marmota himalayana plague foci of the Qinghai-Tibet plateau	1.IN2	China	Marmota himalayana
GCF_000324105_ASM32410v1_genomic	5	Marmota himalayana plague foci of the Qinghai-Tibet plateau	1.IN2	China	Marmota himalayana
GCF_000324125_ASM32412v1_genomic	3	Marmota himalayana plague foci of the Qinghai-Tibet plateau	2.ANT1	China	Marmota himalayana
GCF_000324145_ASM32414v1_genomic	3	Marmota himalayana plague foci of the Qinghai-Tibet plateau	2.ANT2	China	Marmota himalayana
GCF_000324165_ASM32416v1_genomic	4	Marmota baibacina-Spermophilus undulats plague foco of the Tianshan Mountains	0.ANT3	China	Marmota baibacina
GCF_000324185_ASM32418v1_genomic	6	Marmota baibacina-Spermophilus undulats plague foco of the Tianshan Mountains	0.ANT1	China	Marmota baibacina
GCF_000324205_ASM32420v1_genomic	6	Marmota baibacina-Spermophilus undulats plague foco of the Tianshan Mountains	0.ANT1	China	Oropsylla silantiewi
GCF_000324225_ASM32422v1_genomic	6	Marmota baibacina-Spermophilus undulats plague foco of the Tianshan Mountains	0.ANT1	China	Citellus undulatus
GCF_000324245_ASM32424v1_genomic	3	Spermophilus dauricus plague foci of the Songliao Plain	4.ANT3	China	Rattus norvegicus
GCF_000324265_ASM32426v1_genomic	3	Spermophilus dauricus plague foci of the Songliao Plain	4.ANT3	China	Rhipicephalus sanguineus
GCF_000324285_ASM32428v1_genomic	5	Marmota himalayana plague foci of the Qinghai-Tibet plateau	1.IN2	China	Homo sapiens
GCF_000324305_ASM32430v1_genomic	3	Spermophilus dauricus plague foci of the Songliao Plain	4.ANT3	China	Homo sapiens
GCF_000324325_ASM32432v1_genomic	4	Marmota himalayana plague foci of the Qinghai-Tibet plateau	3.ANT1	China	Marmota himalayana
GCF_000324345_ASM32434v1_genomic	6	Marmota baibacina-Spermophilus undulats plague foco of the Tianshan Mountains	0.ANT1	China	Citellophilus tesquorum
GCF_000324365_ASM32436v1_genomic	5	Apodemus chevrieri-Eothenomys miletus plague foci of the Highland of Western Yunnan Province	1.IN3	China	Eothenomys miletus
GCF_000324405_ASM32440v1_genomic	5	Apodemus chevrieri-Eothenomys miletus plague foci of the Highland of Western Yunnan Province	1.IN3	China	Eothenomys miletus
GCF_000324425_ASM32442v1_genomic	5	Rattus flavipectus plague foci of the Yunnan- Fujian - Guangdong provinces	1.ORI2	China	Rattus flavipectus
GCF_000324445_ASM32444v1_genomic	2	Meriones unguiculatus plague foci of the Inner Mongolian Plateau	2.MED3	China	Meriones unguiculatus
GCF_000324465_ASM32446v1_genomic	6	Microtus brandti plague foci of the Xilin gol League Plateau	0.PE4C	China	Microtus brandti
GCF_000324485_ASM32448v1_genomic	2	Meriones unguiculatus plague foci of the Inner Mongolian Plateau	2.MED3	China	Ophthalmopsylla kiritschenkoi
GCF_000324505_ASM32450v1_genomic	3	Spermophilus dauricus plague foci of the Songliao Plain	4.ANT3	China	Spermophilus dauricus
GCF_000324525_ASM32452v1_genomic	6	Microtus brandti plague foci of the Xilin gol League Plateau	0.PE4C	China	Microtus brandti
GCF_000324545_ASM32454v1_genomic	3	Spermophilus dauricus plague foci of the Songliao Plain	4.ANT3	China	Spermophilus dauricus
GCF_000324565_ASM32456v1_genomic	3	Spermophilus dauricus plague foci of the Songliao Plain	4.ANT3	China	Vulpes vulpes
GCF_000324585_ASM32458v1_genomic	3	Spermophilus dauricus plague foci of the Songliao Plain	4.ANT3	China	Meles meles
GCF_000324605_ASM32460v1_genomic	2	Meriones unguiculatus plague foci of the Inner Mongolian Plateau	2.MED3	China	Meriones unguiculatus
GCF_000324625_ASM32462v1_genomic	5	Rattus flavipectus plague foci of the Yunnan- Fujian - Guangdong provinces	1.ORI2	China	Rattus flavipectus
GCF_000324645_ASM32464v1_genomic	5	Rattus flavipectus plague foci of the Yunnan- Fujian - Guangdong provinces	1.ORI2	China	Rattus flavipectus
GCF_000324665_ASM32466v1_genomic	6	Microtus Foscus plague natural focus	0.PE4C	China	Microtus fuscus
GCF_000324685_ASM32468v1_genomic	5	Marmota himalayana plague foci of the Qinghai-Tibet plateau	1.IN2	China	Marmota himalayana
GCF_000324705_ASM32470v1_genomic	5	Marmota himalayana plague foci of the Qinghai-Tibet plateau	1.IN2	China	Canis faliaris
GCF_000324725_ASM32472v1_genomic	5	Marmota himalayana plague foci of the Qinghai-Tibet plateau	1.IN2	China	Homo sapiens
GCF_000324745_ASM32474v1_genomic	5	Marmota himalayana plague foci of the Qinghai-Tibet plateau	1.IN2	China	Marmota himalayana
GCF_000324765_ASM32476v1_genomic	5	Apodemus chevrieri-Eothenomys miletus plague foci of the Highland of Western Yunnan Province	1.IN3	China	Ctenophthalmus quadratus
GCF_000324785_ASM32478v1_genomic	5	Apodemus chevrieri-Eothenomys miletus plague foci of the Highland of Western Yunnan Province	1.IN3	China	Eothenomys miletus
GCF_000324805_EV76-CN_genomic	5	NA	1.ORI3	Madagascar	Homo sapiens
GCF_000324825_ASM32482v1_genomic	5	Rattus flavipectus plague foci of the Yunnan- Fujian - Guangdong provinces	1.ORI1	China	Homo sapiens
GCF_000324845_ASM32484v1_genomic	5	Rattus flavipectus plague foci of the Yunnan- Fujian - Guangdong provinces	1.IN3	China	Rattus flavipectus
GCF_000324865_ASM32486v1_genomic	5	Rattus flavipectus plague foci of the Yunnan- Fujian - Guangdong provinces	1.ORI2	China	Rattus flavipectus
GCF_000324885_ASM32488v1_genomic	3	Marmota himalayana plague foci of the Qinghai-Tibet plateau	2.ANT2	China	Homo sapiens
GCF_000324905_ASM32490v1_genomic	3	Marmota himalayana plague foci of the Qinghai-Tibet plateau	2.ANT2	China	Pseudois nayaur
GCF_000324925_ASM32492v1_genomic	8	NA	0.PE2	Georgia	Microtus. arvalis
GCF_000324945_ASM32494v1_genomic	2	Spermophilus dauricus plague foci of the Songliao Plain	2.MED3	China	Spermophilus dauricus
GCF_000324965_ASM32496v1_genomic	3	Spermophilus dauricus plague foci of the Songliao Plain	4.ANT3	China	Rattus norvegicus
GCF_000324985_ASM32498v1_genomic	2	Marmota himalayana plague foci of the Qinghai-Tibet plateau	2.MED2	China	Marmota himalayana
GCF_000325005_ASM32500v1_genomic	2	Meriones unguiculatus plague foci of the Inner Mongolian Plateau	2.MED3	China	Meriones unguiculatus
GCF_000325025_ASM32502v1_genomic	2	Meriones unguiculatus plague foci of the Inner Mongolian Plateau	2.MED3	China	Meriones unguiculatus
GCF_000325045_ASM32504v1_genomic	2	Meriones unguiculatus plague foci of the Inner Mongolian Plateau	2.MED3	China	Meriones unguiculatus
GCF_000325065_ASM32506v1_genomic	2	Meriones unguiculatus plague foci of the Inner Mongolian Plateau	2.MED3	China	Citellophilus tesquorum sungaris
GCF_000325085_ASM32508v1_genomic	2	Meriones unguiculatus plague foci of the Inner Mongolian Plateau	2.MED3	China	Meriones unguiculatus
GCF_000325105_ASM32510v1_genomic	2	Spermoophilus dauricus alaschanicus plague foci of the Loess Platean of Gansu and Ningxia Provinces	2.MED3	China	Citellophilus tesquorum sungaris
GCF_000325125_ASM32512v1_genomic	2	Spermoophilus dauricus alaschanicus plague foci of the Loess Platean of Gansu and Ningxia Provinces	2.MED3	China	Spermophilus alaschanicus
GCF_000325145_ASM32514v1_genomic	2	Marmota himalayana plague foci of the Qinghai-Tibet plateau	2.MED2	China	Marmota himalayana
GCF_000325165_ASM32516v1_genomic	5	Marmota himalayana plague foci of the Qinghai-Tibet plateau	1.IN1	China	Marmota himalayana
GCF_000325185_ASM32518v1_genomic	6	Microtus Foscus plague natural focus	0.PE4C	China	Microtus fuscus
GCF_000325205_ASM32520v1_genomic	4	NA	3.ANT2	Mongolia	Marmota sibirica
GCF_000325225_ASM32522v1_genomic	4	NA	4.ANT1	Mongolia	Marmota sibirica
GCF_000325245_ASM32524v1_genomic	4	NA	3.ANT2	Mongolia	Marmota sibirica
GCF_000325265_ASM32526v1_genomic	4	NA	3.ANT2	Mongolia	Meriones meridianus
GCF_000325285_ASM32528v1_genomic	4	NA	3.ANT2	Mongolia	Meriones meridianus
GCF_000325305_ASM32530v1_genomic	4	NA	3.ANT2	Mongolia	Orip silantiwii
GCF_000325325_ASM32532v1_genomic	2	Meriones unguiculatus plague foci of the Inner Mongolian Plateau	2.MED3	China	Nosopsyllu laeviceps kuzenkovi
GCF_000325345_ASM32534v1_genomic	2	Meriones unguiculatus plague foci of the Inner Mongolian Plateau	2.MED3	China	Meriones unguiculatus
GCF_000325365_ASM32536v1_genomic	5	Apodemus chevrieri-Eothenomys miletus plague foci of the Highland of Western Yunnan Province	1.IN3	China	Stenischia humilis
GCF_000325385_ASM32538v1_genomic	5	Apodemus chevrieri-Eothenomys miletus plague foci of the Highland of Western Yunnan Province	1.IN3	China	Apodemus speciosus
GCF_000325405_ASM32540v1_genomic	5	Rattus flavipectus plague foci of the Yunnan- Fujian - Guangdong provinces	1.ORI2	China	Rattus flavipectus
GCF_000325425_ASM32542v1_genomic	5	Rattus flavipectus plague foci of the Yunnan- Fujian - Guangdong provinces	1.ORI2	China	Rattus flavipectus
GCF_000325445_ASM32544v1_genomic	5	Rattus flavipectus plague foci of the Yunnan- Fujian - Guangdong provinces	1.ORI2	China	Rattus flavipectus
GCF_000325465_ASM32546v1_genomic	5	Rattus flavipectus plague foci of the Yunnan- Fujian - Guangdong provinces	1.IN3	China	Neopsyllini specialis
GCF_000325485_ASM32548v1_genomic	5	Rattus flavipectus plague foci of the Yunnan- Fujian - Guangdong provinces	1.ORI2	China	Xenopsylla cneopis roths .
GCF_000382505_Yersinia_pestis_G1670E_assembly_genomic	8	NA	0.PE2	Georgia	UN
GCF_000382545_Yersinia_pestis_assembly_genomic	8	NA	0.PE2	Georgia	UN
GCF_000590535_ASM59053v2_genomic	5	NA	1.ORI3	Russia	UN
GCF_000705315_EDB10_058v1_genomic	5	NA	1.ORI1	Canada	Cynomys ludovicianus
GCF_000754785_YAU_genomic	5	NA	1.ORI1	US	UN
GCF_000834235_ASM83423v1_genomic	5	NA	1.ORI2	US	UN
GCF_000834275_ASM83427v1_genomic	3	Marmota sibirica plague foci of the Hulun Buir Plateau	4.ANT3	China	UN
GCF_000834315_ASM83431v1_genomic	8	NA	0.PE2	Former Soviet Union.	UN
GCF_000834335_ASM83433v1_genomic	5	NA	1.ORI1	US	Homo sapiens
GCF_000834495_ASM83449v1_genomic	5	NA	1.ORI1	US	Homo sapiens
GCF_000834755_ASM83475v1_genomic	5	NA	1.ORI1	US	Otospermophilus beecheyi
GCF_000834775_ASM83477v1_genomic	5	NA	1.ORI1	US	Homo sapiens
GCF_000834825_ASM83482v1_genomic	5	NA	1.ANT	Congo	Homo sapiens
GCF_000834885_ASM83488v1_genomic	3	NA	4.ANT3	US	UN
GCF_000834905_ASM83490v1_genomic	5	NA	1.ORI6	US	Rat
GCF_000834925_ASM83492v1_genomic	6	NA	0.PE4B	US	UN
GCF_000834985_ASM83498v1_genomic	8	NA	0.PE2	Georgia	UN
GCF_000835005_ASM83500v1_genomic	5	NA	1.ANT	Nairobi	Wild Rat
GCF_000950945_ASM95094v1_genomic	7	NA	0.ANT1	US	Microtus
GCF_000970105_ASM97010v1_genomic	2	NA	2.MED1	US	Homo sapiens
GCF_000986995_YPES001-SEQ-2-ASM-1_genomic	5	NA	1.ORI2	Zimbabwe	Homo sapiens
GCF_001188325_YPY_1_genomic	8	NA	0.PE2	Georgia	UN
GCF_001188335_DYA_1_genomic	8	NA	0.PE2	Georgia	UN
GCF_001188675_ASM118867v1_genomic	4	NA	0.ANT3	Kyrgyzstan	UN
GCF_001188695_ASM118869v1_genomic	8	NA	0.PE2	Georgia	UN
GCF_001188715_ASM118871v1_genomic	8	NA	0.PE2	Armenia	UN
GCF_001188735_ASM118873v1_genomic	2	NA	2.MED1	Azerbaijan	UN
GCF_001188755_ASM118875v1_genomic	8	NA	0.PE2	Georgia	UN
GCF_001188775_ASM118877v1_genomic	8	NA	0.PE2	Georgia	UN
GCF_001188795_ASM118879v1_genomic	8	NA	0.PE2	Georgia	UN
GCF_001188815_ASM118881v1_genomic	2	NA	2.MED1	Russia	UN
GCF_001188935_ASM118893v1_genomic	8	NA	0.PE2	Georgia	UN
GCF_001261975_YPW_8_IHQD_genomic	2	NA	2.MED1	Iran	UN
GCF_001261985_YPW_3_IHQD_genomic	5	NA	1.ORI3	US	UN
GCF_001293415_ASM129341v1_genomic	5	NA	1.ORI1	US	Homo sapiens
GCF_001294815_ASM129481v1_genomic	8	NA	0.PE2	Russia	Microtus
GCF_001487065_Yersinia_pestis_genomic	5	NA	1.ORI2	Algeria	Soil
GCF_001509855_ASM150985v1_genomic	5	NA	1.ORI1	US	Flea
GCF_001509865_ASM150986v1_genomic	5	NA	1.ORI1	US	Flea
GCF_001613895_ASM161389v1_genomic	2	NA	2.MED1	Turkmenistan	Rhombomys opimus
GCF_001617715_Yersinia_pestis_M-519_genomic	2	NA	2.MED1	Turkmenistan	Rhombomys opimus
GCF_001617785_Yersinia_pestis_M-549_genomic	2	NA	2.MED1	Turkmenistan	Rhombomys opimus
GCF_001617805_Yersinia_pestis_173_genomic	2	NA	2.MED1	Russia	Rhombomys opimus
GCF_001693595_ASM169359v1_genomic	5	NA	1.ORI1	US	Homo sapiens
GCF_001972385_ASM197238v1_genomic	8	NA	0.PE2	Russia	Microtus
GCF_001972395_ASM197239v1_genomic	8	NA	0.PE2	Russia	Microtus
GCF_001972405_ASM197240v1_genomic	8	NA	0.PE2	Russia	Microtus
GCF_001972415_ASM197241v1_genomic	8	NA	0.PE2	Russia	Microtus
GCF_001972465_ASM197246v1_genomic	8	NA	0.PE2	Russia	Microtus
GCF_001972475_ASM197247v1_genomic	6	NA	0.PE4B	Russia	Microtus
GCF_001972505_ASM197250v1_genomic	6	NA	0.PE4B	Russia	Microtus
GCF_001972515_ASM197251v1_genomic	6	NA	0.PE4B	Russia	Microtus
GCF_002127355_ASM212735v1_genomic	8	NA	0.PE2	Russia	Microtus
GCF_002127365_ASM212736v1_genomic	8	NA	0.PE2	Russia	Microtus
GCF_002127375_ASM212737v1_genomic	8	NA	0.PE2	Russia	Microtus
GCF_002165475_ASM216547v1_genomic	8	NA	0.PE2	Russia	Microtus
GCF_002173795_ASM217379v1_genomic	6	NA	0.PE4B	Russia	Microtus
GCF_002173805_ASM217380v1_genomic	6	NA	0.PE4B	Russia	Microtus
GCF_002173815_ASM217381v1_genomic	6	NA	0.PE4B	Russia	Microtus
GCF_002188685_ASM218868v1_genomic	6	NA	0.PE4B	Russia	Microtus
GCF_002188725_ASM218872v1_genomic	6	NA	0.PE4B	Russia	Microtus
GCF_002188755_ASM218875v1_genomic	6	NA	0.PE4B	Russia	Microtus
GCF_002188765_ASM218876v1_genomic	6	NA	0.PE4B	Russia	Microtus
GCF_002188775_ASM218877v1_genomic	6	NA	0.PE4B	Russia	Microtus
GCF_002188815_ASM218881v1_genomic	6	NA	0.PE4C	Russia	Microtus
GCF_002188835_ASM218883v1_genomic	3	NA	4.ANT3	Russia	Microtus
GCF_002188845_ASM218884v1_genomic	6	NA	0.PE4C	Russia	Microtus
GCF_002188855_ASM218885v1_genomic	4	NA	3.ANT2	Russia	Microtus
GCF_002529545_ASM252954v1_genomic	2	NA	2.MED1	US	Homo sapiens
GCF_002981895_ASM298189v1_genomic	7	NA	0.ANT1	Russia	UN
GCF_002981915_ASM298191v1_genomic	7	NA	0.ANT1	Russia	UN
GCF_002981925_ASM298192v1_genomic	7	NA	0.ANT1	Russia	UN
GCF_002981955_ASM298195v1_genomic	7	NA	0.ANT1	Russia	UN
GCF_002981975_ASM298197v1_genomic	7	NA	0.ANT1	Russia	UN
GCF_002981995_ASM298199v1_genomic	7	NA	0.ANT1	Russia	UN
GCF_002993145_ASM299314v1_genomic	8	NA	0.PE2	Russia	Microtus arvalis
GCF_003074155_ASM307415v1_genomic	4	NA	4.ANT1	Russia	UN
GCF_003074195_ASM307419v1_genomic	4	NA	4.ANT1	Russia	UN
GCF_003074215_ASM307421v1_genomic	4	NA	4.ANT1	Russia	Oropsylla silantiewi
GCF_003074335_ASM307433v1_genomic	2	NA	2.MED1	Russia	Nosopsyllus laeviceps
GCF_003074355_ASM307435v1_genomic	2	NA	2.MED1	Russia	Meriones libycus erythrourus
GCF_003074375_ASM307437v1_genomic	2	NA	2.MED1	Russia	Meriones libycus erythrourus
GCF_003074395_ASM307439v1_genomic	8	NA	0.PE2	Russia	Microtus arvalis
GCF_003074415_ASM307441v1_genomic	8	NA	0.PE2	Russia	Ctenophthalmus teres
GCF_003074535_ASM307453v1_genomic	4	NA	0.ANT2	Russia	Oropsylla silantiewi
GCF_003074595_ASM307459v1_genomic	4	NA	0.ANT2	Russia	Marmota baibacina
GCF_003086055_ASM308605v1_genomic	2	NA	2.MED1	Russia	Mus musculus
GCF_003797205_ASM379720v1_genomic	5	NA	1.ORI1	Bolivia	UN
GCF_003798085_ASM379808v1_genomic	5	NA	1.ORI6	Bolivia	Rat
GCF_003798205_ASM379820v1_genomic	3	NA	4.ANT3	Japan	UN
GCF_003798225_ASM379822v1_genomic	5	NA	1.ANT	Congo	UN
GCF_003798345_ASM379834v1_genomic	6	NA	0.PE4B	Former Soviet Union.	UN
GCF_004023585_ASM402358v1_genomic	2	Rhombomys opimus plague foci of the Junggar Basin	2.MED1	China	Rhombomys opimus
GCF_004023595_ASM402359v1_genomic	2	Rhombomys opimus plague foci of the Junggar Basin	2.MED1	China	Rhombomys opimus
GCF_006376575_ASM637657v1_genomic	2	NA	2.MED0	Russia	Spermophilus pygmaeus
GCF_006376585_ASM637658v1_genomic	8	NA	0.PE2	Russia	Cricetulus migratorius
GCF_006517425_ASM651742v1_genomic	7	NA	0.ANT1	Russia	Lasiopodomys brandti
GCF_006546665_ASM654666v1_genomic	7	NA	0.ANT1	Russia	Ochotona pallasi
GCF_006546725_ASM654672v1_genomic	7	NA	0.ANT1	Russia	Ochotona pallasi
GCF_006546745_ASM654674v1_genomic	7	NA	0.ANT1	Russia	Ochotona pallasi
GCF_008630455_ASM863045v1_genomic	8	NA	0.PE2	Russia	Microtus arvalis
GCF_009295925_ASM929592v1_genomic	4	NA	0.ANT3	Russia	Marmota baibacina
GCF_009295945_ASM929594v1_genomic	4	NA	4.ANT1	Russia	Marmota sibirica
GCF_009295965_ASM929596v1_genomic	3	NA	4.ANT3	Russia	Spermophilus sp.
GCF_009295985_ASM929598v1_genomic	2	NA	2.MED0	Russia	UN
GCF_009296005_ASM929600v1_genomic	2	NA	2.MED1	Russia	Neopsylla setosa
GCF_009363195_ASM936319v1_genomic	4	NA	4.ANT1	Russia	Urocitellus undulatus
GCF_009667885_ASM966788v1_genomic	6	Marmota baibacina-Spermophilus undulats plague foco of the Tianshan Mountains	0.ANT1	China	Anoplura
GCF_009667895_ASM966789v1_genomic	6	Marmota baibacina-Spermophilus undulats plague foco of the Tianshan Mountains	0.ANT1	China	Citellus undulatus
GCF_009667925_ASM966792v1_genomic	6	Marmota baibacina-Spermophilus undulats plague foco of the Tianshan Mountains	0.ANT1	China	Rhadinopsylla li ventricosa
GCF_009667935_ASM966793v1_genomic	6	Marmota baibacina-Spermophilus undulats plague foco of the Tianshan Mountains	0.ANT1	China	Citellus undulatus
GCF_009667945_ASM966794v1_genomic	6	Marmota baibacina-Spermophilus undulats plague foco of the Tianshan Mountains	0.ANT1	China	Citellophilus tesquorum
GCF_009667985_ASM966798v1_genomic	6	Marmota baibacina-Spermophilus undulats plague foco of the Tianshan Mountains	0.ANT1	China	Neopsylla mana Wagn
GCF_009669545_ASM966954v1_genomic	6	Marmota baibacina-Spermophilus undulats plague foco of the Tianshan Mountains	0.ANT1	China	Citellus undulatus
GCF_009669555_ASM966955v1_genomic	6	Marmota baibacina-Spermophilus undulats plague foco of the Tianshan Mountains	0.ANT1	China	Frontopsylla elatoides
GCF_009669565_ASM966956v1_genomic	6	Marmota baibacina-Spermophilus undulats plague foco of the Tianshan Mountains	0.ANT1	China	Citellus undulatus
GCF_009669605_ASM966960v1_genomic	6	Marmota baibacina-Spermophilus undulats plague foco of the Tianshan Mountains	0.ANT1	China	Frontopsylla elatoides
GCF_009669625_ASM966962v1_genomic	6	Marmota baibacina-Spermophilus undulats plague foco of the Tianshan Mountains	0.ANT1	China	Citellus undulatus
GCF_009669635_ASM966963v1_genomic	6	Marmota baibacina-Spermophilus undulats plague foco of the Tianshan Mountains	0.ANT1	China	Citellus undulatus
GCF_009669665_ASM966966v1_genomic	6	Marmota baibacina-Spermophilus undulats plague foco of the Tianshan Mountains	0.ANT1	China	Citellus undulatus
GCF_009669675_ASM966967v1_genomic	6	Marmota baibacina-Spermophilus undulats plague foco of the Tianshan Mountains	0.ANT1	China	Citellus undulatus
GCF_009669705_ASM966970v1_genomic	6	Marmota baibacina-Spermophilus undulats plague foco of the Tianshan Mountains	0.ANT1	China	Citellophilus tesquorum altaicus
GCF_009669715_ASM966971v1_genomic	6	Marmota baibacina-Spermophilus undulats plague foco of the Tianshan Mountains	0.ANT1	China	Citellophilus tesquorum altaicus
GCF_009669725_ASM966972v1_genomic	6	Marmota baibacina-Spermophilus undulats plague foco of the Tianshan Mountains	0.ANT1	China	Citellophilus tesquorum altaicus
GCF_009669765_ASM966976v1_genomic	6	Marmota baibacina-Spermophilus undulats plague foco of the Tianshan Mountains	0.ANT1	China	Marmota baibacina
GCF_009669775_ASM966977v1_genomic	6	Marmota baibacina-Spermophilus undulats plague foco of the Tianshan Mountains	0.ANT1	China	Citellophilus tesquorum altaicus
GCF_009669805_ASM966980v1_genomic	6	Marmota baibacina-Spermophilus undulats plague foco of the Tianshan Mountains	0.ANT1	China	Citellophilus tesquorum altaicus
GCF_009669825_ASM966982v1_genomic	6	Marmota baibacina-Spermophilus undulats plague foco of the Tianshan Mountains	0.ANT1	China	Oropsylla silantiewi
GCF_009669835_ASM966983v1_genomic	6	Marmota baibacina-Spermophilus undulats plague foco of the Tianshan Mountains	0.ANT1	China	Anoplura
GCF_009669845_ASM966984v1_genomic	6	Marmota baibacina-Spermophilus undulats plague foco of the Tianshan Mountains	0.ANT1	China	Ixodex crenulatus
GCF_009669875_ASM966987v1_genomic	6	Marmota baibacina-Spermophilus undulats plague foco of the Tianshan Mountains	0.ANT1	China	Neopsylla mana Wagn
GCF_009669905_ASM966990v1_genomic	6	Marmota baibacina-Spermophilus undulats plague foco of the Tianshan Mountains	0.ANT1	China	Citellus undulatus
GCF_009669925_ASM966992v1_genomic	6	Marmota baibacina-Spermophilus undulats plague foco of the Tianshan Mountains	0.ANT1	China	Citellus undulatus
GCF_009669935_ASM966993v1_genomic	6	Marmota baibacina-Spermophilus undulats plague foco of the Tianshan Mountains	0.ANT1	China	Citellus undulatus
GCF_009669955_ASM966995v1_genomic	6	Marmota baibacina-Spermophilus undulats plague foco of the Tianshan Mountains	0.ANT1	China	Citellus undulatus
GCF_009669975_ASM966997v1_genomic	6	Marmota baibacina-Spermophilus undulats plague foco of the Tianshan Mountains	0.ANT1	China	Citellus undulatus
GCF_009670005_ASM967000v1_genomic	6	Marmota baibacina-Spermophilus undulats plague foco of the Tianshan Mountains	0.ANT1	China	Citellus undulatus
GCF_009670015_ASM967001v1_genomic	6	Marmota baibacina-Spermophilus undulats plague foco of the Tianshan Mountains	0.ANT1	China	Marmota baibacina
GCF_009670045_ASM967004v1_genomic	6	Marmota baibacina-Spermophilus undulats plague foco of the Tianshan Mountains	0.ANT1	China	Citellophilus tesquorum altaicus
GCF_009670055_ASM967005v1_genomic	6	Marmota baibacina-Spermophilus undulats plague foco of the Tianshan Mountains	0.ANT1	China	Citellophilus tesquorum altaicus
GCF_009670075_ASM967007v1_genomic	6	Marmota baibacina-Spermophilus undulats plague foco of the Tianshan Mountains	0.ANT1	China	Citellus undulatus
GCF_009670105_ASM967010v1_genomic	6	Marmota baibacina-Spermophilus undulats plague foco of the Tianshan Mountains	0.ANT1	China	Marmota baibacina
GCF_009670115_ASM967011v1_genomic	6	Marmota baibacina-Spermophilus undulats plague foco of the Tianshan Mountains	0.ANT1	China	Frontopsylla luculenta
GCF_009670135_ASM967013v1_genomic	6	Marmota baibacina-Spermophilus undulats plague foco of the Tianshan Mountains	0.ANT1	China	Citellus undulatus
GCF_009670155_ASM967015v1_genomic	6	Marmota baibacina-Spermophilus undulats plague foco of the Tianshan Mountains	0.ANT1	China	Citellus undulatus
GCF_009670185_ASM967018v1_genomic	6	Marmota baibacina-Spermophilus undulats plague foco of the Tianshan Mountains	0.ANT1	China	Citellus undulatus
GCF_009670205_ASM967020v1_genomic	6	Marmota baibacina-Spermophilus undulats plague foco of the Tianshan Mountains	0.ANT1	China	Citellophilus tesquorum
GCF_009670225_ASM967022v1_genomic	6	Marmota baibacina-Spermophilus undulats plague foco of the Tianshan Mountains	0.ANT1	China	Citellus undulatus
GCF_009670235_ASM967023v1_genomic	6	Marmota baibacina-Spermophilus undulats plague foco of the Tianshan Mountains	0.ANT1	China	Citellus undulatus
GCF_009670245_ASM967024v1_genomic	6	Marmota baibacina-Spermophilus undulats plague foco of the Tianshan Mountains	0.ANT1	China	Citellophilus tesquorum
GCF_009670285_ASM967028v1_genomic	6	Marmota baibacina-Spermophilus undulats plague foco of the Tianshan Mountains	0.ANT1	China	Citellophilus tesquorum
GCF_009670305_ASM967030v1_genomic	6	Marmota baibacina-Spermophilus undulats plague foco of the Tianshan Mountains	0.ANT1	China	Citellophilus tesquorum
GCF_009670325_ASM967032v1_genomic	6	Marmota baibacina-Spermophilus undulats plague foco of the Tianshan Mountains	0.ANT1	China	Citellophilus tesquorum
GCF_009670345_ASM967034v1_genomic	6	Marmota baibacina-Spermophilus undulats plague foco of the Tianshan Mountains	0.ANT1	China	Citellophilus tesquorum
GCF_009670355_ASM967035v1_genomic	6	Marmota baibacina-Spermophilus undulats plague foco of the Tianshan Mountains	0.ANT1	China	Frontopsylla elatoides
GCF_009670385_ASM967038v1_genomic	6	Marmota baibacina-Spermophilus undulats plague foco of the Tianshan Mountains	0.ANT1	China	Rhadinopsylla li ventricosa
GCF_009670395_ASM967039v1_genomic	6	Marmota baibacina-Spermophilus undulats plague foco of the Tianshan Mountains	0.ANT1	China	Flea
GCF_009670415_ASM967041v1_genomic	6	Marmota baibacina-Spermophilus undulats plague foco of the Tianshan Mountains	0.ANT1	China	Citellophilus tesquorum
GCF_009670445_ASM967044v1_genomic	6	Marmota baibacina-Spermophilus undulats plague foco of the Tianshan Mountains	0.ANT1	China	Frontopsylla elatoides
GCF_009670465_ASM967046v1_genomic	6	Marmota baibacina-Spermophilus undulats plague foco of the Tianshan Mountains	0.ANT1	China	Citellus undulatus
GCF_009670475_ASM967047v1_genomic	6	Marmota baibacina-Spermophilus undulats plague foco of the Tianshan Mountains	0.ANT1	China	Citellophilus tesquorum
GCF_009670485_ASM967048v1_genomic	6	Marmota baibacina-Spermophilus undulats plague foco of the Tianshan Mountains	0.ANT1	China	Citellus undulatus
GCF_009670515_ASM967051v1_genomic	6	Marmota baibacina-Spermophilus undulats plague foco of the Tianshan Mountains	0.ANT1	China	Rhadinopsylla li ventricosa
GCF_009670545_ASM967054v1_genomic	6	Marmota baibacina-Spermophilus undulats plague foco of the Tianshan Mountains	0.ANT1	China	Frontopsylla elatoides
GCF_009670565_ASM967056v1_genomic	6	Marmota baibacina-Spermophilus undulats plague foco of the Tianshan Mountains	0.ANT1	China	Citellophilus tesquorum
GCF_009670575_ASM967057v1_genomic	6	Marmota baibacina-Spermophilus undulats plague foco of the Tianshan Mountains	0.ANT1	China	Flea
GCF_009670585_ASM967058v1_genomic	6	Marmota baibacina-Spermophilus undulats plague foco of the Tianshan Mountains	0.ANT1	China	Citellus undulatus
GCF_009670605_ASM967060v1_genomic	6	Marmota baibacina-Spermophilus undulats plague foco of the Tianshan Mountains	0.ANT1	China	Citellus undulatus
GCF_009670625_ASM967062v1_genomic	6	Marmota baibacina-Spermophilus undulats plague foco of the Tianshan Mountains	0.ANT1	China	Citellus undulatus
GCF_009670665_ASM967066v1_genomic	6	Marmota baibacina-Spermophilus undulats plague foco of the Tianshan Mountains	0.ANT1	China	Citellus undulatus
GCF_009670675_ASM967067v1_genomic	6	Marmota baibacina-Spermophilus undulats plague foco of the Tianshan Mountains	0.ANT1	China	Citellus undulatus
GCF_009670705_ASM967070v1_genomic	6	Marmota baibacina-Spermophilus undulats plague foco of the Tianshan Mountains	0.ANT1	China	Citellus undulatus
GCF_009670715_ASM967071v1_genomic	6	Marmota baibacina-Spermophilus undulats plague foco of the Tianshan Mountains	0.ANT1	China	Citellus undulatus
GCF_009670725_ASM967072v1_genomic	6	Marmota baibacina-Spermophilus undulats plague foco of the Tianshan Mountains	0.ANT1	China	Citellus undulatus
GCF_009670765_ASM967076v1_genomic	6	Marmota baibacina-Spermophilus undulats plague foco of the Tianshan Mountains	0.ANT1	China	Citellus undulatus
GCF_009670775_ASM967077v1_genomic	6	Marmota baibacina-Spermophilus undulats plague foco of the Tianshan Mountains	0.ANT1	China	Citellus undulatus
GCF_009670785_ASM967078v1_genomic	6	Marmota baibacina-Spermophilus undulats plague foco of the Tianshan Mountains	0.ANT1	China	Citellus undulatus
GCF_009670815_ASM967081v1_genomic	6	Marmota baibacina-Spermophilus undulats plague foco of the Tianshan Mountains	0.ANT1	China	Citellus undulatus
GCF_009670835_ASM967083v1_genomic	6	Marmota baibacina-Spermophilus undulats plague foco of the Tianshan Mountains	0.ANT1	China	Citellus undulatus
GCF_009670865_ASM967086v1_genomic	6	Marmota baibacina-Spermophilus undulats plague foco of the Tianshan Mountains	0.ANT1	China	Marmota baibacina
GCF_009670875_ASM967087v1_genomic	6	Marmota baibacina-Spermophilus undulats plague foco of the Tianshan Mountains	0.ANT1	China	Citellus undulatus
GCF_009670895_ASM967089v1_genomic	6	Marmota baibacina-Spermophilus undulats plague foco of the Tianshan Mountains	0.ANT1	China	Citellus undulatus
GCF_009670905_ASM967090v1_genomic	6	Marmota baibacina-Spermophilus undulats plague foco of the Tianshan Mountains	0.ANT1	China	Citellus undulatus
GCF_009670935_ASM967093v1_genomic	6	Marmota baibacina-Spermophilus undulats plague foco of the Tianshan Mountains	0.ANT1	China	Citellus undulatus
GCF_009670995_ASM967099v1_genomic	6	Marmota baibacina-Spermophilus undulats plague foco of the Tianshan Mountains	0.ANT1	China	Marmota baibacina
GCF_009909635_ASM990963v1_genomic	2	NA	2.MED1	Russia	Homo sapiens
GCF_009909645_ASM990964v1_genomic	2	NA	2.MED1	Russia	Meriones tamariscinus
GCF_009909655_ASM990965v1_genomic	2	NA	2.MED1	Russia	Rhombomys opimus
GCF_010974835_ASM1097483v1_genomic	2	Marmota himalayana plague foci of the Qinghai-Tibet plateau	2.MED1	China	Homo sapiens
GCF_010974845_ASM1097484v1_genomic	2	NA	2.MED1	Russia	Homo sapiens
GCF_013391945_ASM1339194v1_genomic	4	NA	3.ANT2	Mongolia	Marmota sibirica
GCF_013391965_ASM1339196v1_genomic	4	NA	3.ANT2	Mongolia	Marmota sibirica
GCF_013392045_ASM1339204v1_genomic	2	Meriones unguiculatus plague foci of the Inner Mongolian Plateau	2.MED3	China	Mus musculus
GCF_013392055_ASM1339205v1_genomic	2	Meriones unguiculatus plague foci of the Inner Mongolian Plateau	2.MED3	China	Meriones meridianus
GCF_013392075_ASM1339207v1_genomic	2	Meriones unguiculatus plague foci of the Inner Mongolian Plateau	2.MED3	China	Rattus norvegicus
GCF_013392085_ASM1339208v1_genomic	2	Meriones unguiculatus plague foci of the Inner Mongolian Plateau	2.MED3	China	Spermophilus erythrogenys
GCF_013392105_ASM1339210v1_genomic	2	Meriones unguiculatus plague foci of the Inner Mongolian Plateau	2.MED3	China	Rattus norvegicus
GCF_013392145_ASM1339214v1_genomic	2	Meriones unguiculatus plague foci of the Inner Mongolian Plateau	2.MED3	China	Spermophilus erythrogenys
GCF_013421465_ASM1342146v1_genomic	5	NA	1.ORI2	Viet Nam	UN
GCF_013421535_ASM1342153v1_genomic	5	NA	1.ORI2	Viet Nam	UN
GCF_014734355_ASM1473435v1_genomic	2	Meriones unguiculatus plague foci of the Inner Mongolian Plateau	2.MED3	China	Xenopsylla conformis
GCF_014734395_ASM1473439v1_genomic	2	Meriones unguiculatus plague foci of the Inner Mongolian Plateau	2.MED3	China	Nosopsylla laeviceps
GCF_014734405_ASM1473440v1_genomic	2	Meriones unguiculatus plague foci of the Inner Mongolian Plateau	2.MED3	China	Meriones unguiculatus
GCF_015158475_ASM1515847v1_genomic	5	Marmota himalayana plague foci of the Qinghai-Tibet plateau	1.IN2	China	Marmota himalayana
GCF_015158485_ASM1515848v1_genomic	5	Marmota himalayana plague foci of the Qinghai-Tibet plateau	1.IN2	China	Marmota himalayana
GCF_015158575_ASM1515857v1_genomic	5	Marmota himalayana plague foci of the Qinghai-Tibet plateau	1.IN2	China	hare
GCF_015158585_ASM1515858v1_genomic	5	Marmota himalayana plague foci of the Qinghai-Tibet plateau	1.IN2	China	Marmota himalayana
GCF_015158615_ASM1515861v1_genomic	5	Marmota himalayana plague foci of the Qinghai-Tibet plateau	1.IN2	China	Marmota himalayana
GCF_015158625_ASM1515862v1_genomic	5	Marmota himalayana plague foci of the Qinghai-Tibet plateau	1.IN2	China	Homo sapiens
GCF_015158635_ASM1515863v1_genomic	5	Marmota himalayana plague foci of the Qinghai-Tibet plateau	1.IN2	China	Marmota himalayana
GCF_015158675_ASM1515867v1_genomic	3	Marmota himalayana plague foci of the Qinghai-Tibet plateau	2.ANT1	China	Marmota himalayana
GCF_015158695_ASM1515869v1_genomic	3	Marmota himalayana plague foci of the Qinghai-Tibet plateau	2.ANT1	China	Homo sapiens
GCF_015158705_ASM1515870v1_genomic	3	Marmota himalayana plague foci of the Qinghai-Tibet plateau	2.ANT1	China	Marmota himalayana
GCF_015158715_ASM1515871v1_genomic	3	Marmota himalayana plague foci of the Qinghai-Tibet plateau	2.ANT1	China	Marmota himalayana
GCF_015158755_ASM1515875v1_genomic	3	Marmota himalayana plague foci of the Qinghai-Tibet plateau	2.ANT2	China	Marmota himalayana
GCF_015158765_ASM1515876v1_genomic	3	Marmota himalayana plague foci of the Qinghai-Tibet plateau	2.ANT1	China	Marmota himalayana
GCF_015158795_ASM1515879v1_genomic	3	Marmota himalayana plague foci of the Qinghai-Tibet plateau	2.ANT2	China	Marmota himalayana
GCF_015158805_ASM1515880v1_genomic	3	Marmota himalayana plague foci of the Qinghai-Tibet plateau	2.ANT1	China	Marmota himalayana
GCF_015158815_ASM1515881v1_genomic	3	Marmota himalayana plague foci of the Qinghai-Tibet plateau	2.ANT1	China	Marmota himalayana
GCF_015158845_ASM1515884v1_genomic	3	Marmota himalayana plague foci of the Qinghai-Tibet plateau	2.ANT1	China	Marmota himalayana
GCF_015158875_ASM1515887v1_genomic	3	Marmota himalayana plague foci of the Qinghai-Tibet plateau	2.ANT2	China	Marmota himalayana
GCF_015158895_ASM1515889v1_genomic	3	Marmota himalayana plague foci of the Qinghai-Tibet plateau	2.ANT1	China	Marmota himalayana
GCF_015158905_ASM1515890v1_genomic	3	Marmota himalayana plague foci of the Qinghai-Tibet plateau	2.ANT2	China	Homo sapiens
GCF_015158935_ASM1515893v1_genomic	3	Marmota himalayana plague foci of the Qinghai-Tibet plateau	2.ANT1	China	Marmota himalayana
GCF_015158945_ASM1515894v1_genomic	3	Marmota himalayana plague foci of the Qinghai-Tibet plateau	2.ANT2	China	Marmota himalayana
GCF_015158955_ASM1515895v1_genomic	3	Marmota himalayana plague foci of the Qinghai-Tibet plateau	2.ANT2	China	Homo sapiens
GCF_015158995_ASM1515899v1_genomic	3	Marmota himalayana plague foci of the Qinghai-Tibet plateau	2.ANT2	China	Homo sapiens
GCF_015159005_ASM1515900v1_genomic	3	Marmota himalayana plague foci of the Qinghai-Tibet plateau	2.ANT2	China	Marmota himalayana
GCF_015159035_ASM1515903v1_genomic	3	Marmota himalayana plague foci of the Qinghai-Tibet plateau	2.ANT2	China	Marmota himalayana
GCF_015159045_ASM1515904v1_genomic	3	Marmota himalayana plague foci of the Qinghai-Tibet plateau	2.ANT1	China	Marmota himalayana
GCF_015159075_ASM1515907v1_genomic	3	Marmota himalayana plague foci of the Qinghai-Tibet plateau	2.ANT1	China	Marmota himalayana
GCF_015159085_ASM1515908v1_genomic	3	Marmota himalayana plague foci of the Qinghai-Tibet plateau	2.ANT2	China	Homo sapiens
GCF_015159105_ASM1515910v1_genomic	3	Marmota himalayana plague foci of the Qinghai-Tibet plateau	2.ANT1	China	Marmota himalayana
GCF_015159135_ASM1515913v1_genomic	3	Marmota himalayana plague foci of the Qinghai-Tibet plateau	2.ANT2	China	Homo sapiens
GCF_015159145_ASM1515914v1_genomic	3	Marmota himalayana plague foci of the Qinghai-Tibet plateau	2.ANT2	China	Homo sapiens
GCF_015159175_ASM1515917v1_genomic	3	Marmota himalayana plague foci of the Qinghai-Tibet plateau	2.ANT2	China	Homo sapiens
GCF_015159195_ASM1515919v1_genomic	3	Marmota himalayana plague foci of the Qinghai-Tibet plateau	2.ANT2	China	Homo sapiens
GCF_015159615_ASM1515961v2_genomic	2	NA	2.MED1	Russia	Spermophilus pygmaeus
GCF_015190655_ASM1519065v1_genomic	3	Marmota himalayana plague foci of the Qinghai-Tibet plateau	2.ANT2	China	Homo sapiens
GCF_015274685_ASM1527468v1_genomic	4	NA	0.ANT2	Russia	flea
GCF_015274715_ASM1527471v1_genomic	4	NA	0.ANT2	Russia	Marmota baibacina
GCF_015274745_ASM1527474v1_genomic	4	NA	0.ANT2	Russia	Marmota baibacina
GCF_015336085_ASM1533608v1_genomic	2	NA	2.MED1	Russia	Citellus musticus
GCF_015336265_ASM1533626v1_genomic	4	NA	4.ANT1	Russia	Marmota baibacina
GCF_015336465_ASM1533646v1_genomic	3	NA	4.ANT3	Russia	Spermophilus dauricus
GCF_015336695_ASM1533669v1_genomic	2	NA	2.MED1	Russia	Meriones meridianus
GCF_015336865_ASM1533686v1_genomic	6	NA	0.PE4B	Russia	Ochotona pallasi
GCF_015337085_ASM1533708v2_genomic	2	NA	2.MED1	Russia	Spermophilus pygmaeus
GCF_015337285_ASM1533728v1_genomic	2	NA	2.MED0	Russia	Citellus musticus
GCF_015337445_ASM1533744v1_genomic	2	NA	2.MED1	Russia	Spermophilus pygmaeus
GCF_015337645_ASM1533764v1_genomic	2	NA	2.MED1	Russia	Spermophilus pygmaeus
GCF_015337825_ASM1533782v2_genomic	2	NA	2.MED1	Russia	Meriones meridianus
GCF_015338045_ASM1533804v1_genomic	4	NA	4.ANT1	Russia	Urocitellus undulatus
GCF_015338205_ASM1533820v1_genomic	8	NA	0.PE2	Russia	Microtus arvalis
GCF_015350425_ASM1535042v1_genomic	2	NA	2.MED1	Russia	Meriones libycus
GCF_015350435_ASM1535043v1_genomic	2	NA	2.MED1	Russia	Rhombomys opimus
GCF_015350455_ASM1535045v1_genomic	2	NA	2.MED1	Russia	Homo sapiens
GCF_016102545_ASM1610254v1_genomic	2	NA	2.MED1	Russia	Homo sapiens
GCF_016102575_ASM1610257v1_genomic	2	NA	2.MED1	Russia	Camelus
GCF_016102585_ASM1610258v1_genomic	2	NA	2.MED1	Russia	Homo sapiens
GCF_016102645_ASM1610264v1_genomic	2	NA	2.MED1	Russia	Homo sapiens
GCF_016102655_ASM1610265v1_genomic	2	NA	2.MED1	Russia	Homo sapiens
GCF_016102675_ASM1610267v1_genomic	2	NA	2.MED1	Russia	Meriones meridianus
GCF_016102745_ASM1610274v1_genomic	2	NA	2.MED1	Russia	Meriones tamariscinus
GCF_016102755_ASM1610275v1_genomic	2	NA	2.MED1	Russia	Spermophilus pygmaeus
GCF_016102765_ASM1610276v1_genomic	2	NA	2.MED1	Russia	Homo sapiens
GCF_016102775_ASM1610277v1_genomic	2	NA	2.MED1	Russia	Homo sapiens
GCF_016102785_ASM1610278v1_genomic	2	NA	2.MED1	Russia	Rhombomys opimus
GCF_016102845_ASM1610284v1_genomic	2	NA	2.MED1	Russia	Haemophisalus
GCF_016102855_ASM1610285v1_genomic	2	NA	2.MED1	Russia	Spermophilus pygmaeus
GCF_016102905_ASM1610290v1_genomic	2	NA	2.MED1	Russia	Citellophilus tesquorum
GCF_016102915_ASM1610291v1_genomic	2	NA	2.MED1	Russia	Neopsylla setosa
GCF_016102945_ASM1610294v1_genomic	2	NA	2.MED1	Russia	Pallasiomys meridianus
GCF_016102975_ASM1610297v1_genomic	2	NA	2.MED1	Russia	Rhombomis opinus
GCF_016103005_ASM1610300v1_genomic	2	NA	2.MED1	Russia	Meriones meridianus
GCF_017837915_Ypestis_276_genomic	4	NA	4.ANT1	Russia	Marmota baibacina
GCF_017837935_Ypestis_157_genomic	4	NA	4.ANT1	Russia	Homo sapiens
GCF_018704375_ASM1870437v1_genomic	5	Apodemus chevrieri-Eothenomys miletus plague foci of the Highland of Western Yunnan Province	1.IN4	China	Eothenomys miletus
GCF_018704385_ASM1870438v1_genomic	5	Apodemus chevrieri-Eothenomys miletus plague foci of the Highland of Western Yunnan Province	1.IN4	China	Eothenomys miletus
GCF_018704425_ASM1870442v1_genomic	5	Apodemus chevrieri-Eothenomys miletus plague foci of the Highland of Western Yunnan Province	1.IN4	China	Neopsylla specialis specialis
GCF_018704445_ASM1870444v1_genomic	4	Apodemus chevrieri-Eothenomys miletus plague foci of the Highland of Western Yunnan Province	1.IN4	China	Eothenomys miletus
GCF_018704455_ASM1870445v1_genomic	4	Apodemus chevrieri-Eothenomys miletus plague foci of the Highland of Western Yunnan Province	1.IN4	China	Eothenomys miletus
GCF_018704485_ASM1870448v1_genomic	4	Apodemus chevrieri-Eothenomys miletus plague foci of the Highland of Western Yunnan Province	1.IN4	China	Eothenomys miletus
GCF_018704505_ASM1870450v1_genomic	4	Apodemus chevrieri-Eothenomys miletus plague foci of the Highland of Western Yunnan Province	1.IN4	China	Neopsylla specialis specialis
GCF_018704515_ASM1870451v1_genomic	4	Apodemus chevrieri-Eothenomys miletus plague foci of the Highland of Western Yunnan Province	1.IN4	China	Apodemus chevrieri
GCF_018704545_ASM1870454v1_genomic	4	Apodemus chevrieri-Eothenomys miletus plague foci of the Highland of Western Yunnan Province	1.IN4	China	Eothenomys miletus
GCF_018704565_ASM1870456v1_genomic	4	Apodemus chevrieri-Eothenomys miletus plague foci of the Highland of Western Yunnan Province	1.IN4	China	Apodemus chevrieri
GCF_018704585_ASM1870458v1_genomic	4	Apodemus chevrieri-Eothenomys miletus plague foci of the Highland of Western Yunnan Province	1.IN4	China	Eothenomys miletus
GCF_018704605_ASM1870460v1_genomic	4	Apodemus chevrieri-Eothenomys miletus plague foci of the Highland of Western Yunnan Province	1.IN4	China	Apodemus chevrieri
GCF_018704625_ASM1870462v1_genomic	4	Apodemus chevrieri-Eothenomys miletus plague foci of the Highland of Western Yunnan Province	1.IN4	China	Eothenomys cachinus
GCF_018704645_ASM1870464v1_genomic	4	Apodemus chevrieri-Eothenomys miletus plague foci of the Highland of Western Yunnan Province	1.IN4	China	Apodemus chevrieri
GCF_018704655_ASM1870465v1_genomic	4	Apodemus chevrieri-Eothenomys miletus plague foci of the Highland of Western Yunnan Province	1.IN4	China	Eothenomys miletus
GCF_018704685_ASM1870468v1_genomic	4	Apodemus chevrieri-Eothenomys miletus plague foci of the Highland of Western Yunnan Province	1.IN4	China	Eothenomys miletus
GCF_018704705_ASM1870470v1_genomic	4	Apodemus chevrieri-Eothenomys miletus plague foci of the Highland of Western Yunnan Province	1.IN4	China	Eothenomys miletus
GCF_018704725_ASM1870472v1_genomic	4	Apodemus chevrieri-Eothenomys miletus plague foci of the Highland of Western Yunnan Province	1.IN4	China	Rattus nitidus
GCF_018704735_ASM1870473v1_genomic	4	Apodemus chevrieri-Eothenomys miletus plague foci of the Highland of Western Yunnan Province	1.IN4	China	Neopsylla specialis specialis
GCF_018704745_ASM1870474v1_genomic	4	Apodemus chevrieri-Eothenomys miletus plague foci of the Highland of Western Yunnan Province	1.IN4	China	Apodemus chevrieri
GCF_019231505_ASM1923150v1_genomic	2	Meriones unguiculatus plague foci of the Inner Mongolian Plateau	2.MED3	China	Meriones unguiculatus
GCF_019231515_ASM1923151v1_genomic	2	Meriones unguiculatus plague foci of the Inner Mongolian Plateau	2.MED3	China	Xenopsylla conformis
GCF_019231525_ASM1923152v1_genomic	2	Meriones unguiculatus plague foci of the Inner Mongolian Plateau	2.MED3	China	Meriones unguiculatus
GCF_019231535_ASM1923153v1_genomic	2	Meriones unguiculatus plague foci of the Inner Mongolian Plateau	2.MED3	China	Meriones unguiculatus
GCF_019231555_ASM1923155v1_genomic	2	Meriones unguiculatus plague foci of the Inner Mongolian Plateau	2.MED3	China	Meriones unguiculatus
GCF_019238065_ASM1923806v1_genomic	2	Meriones unguiculatus plague foci of the Inner Mongolian Plateau	2.MED3	China	Meriones unguiculatus
GCF_019238105_ASM1923810v1_genomic	2	Meriones unguiculatus plague foci of the Inner Mongolian Plateau	2.MED3	China	Meriones unguiculatus
GCF_019238135_ASM1923813v1_genomic	2	Meriones unguiculatus plague foci of the Inner Mongolian Plateau	2.MED3	China	Meriones unguiculatus
GCF_019238145_ASM1923814v1_genomic	2	Meriones unguiculatus plague foci of the Inner Mongolian Plateau	2.MED3	China	Xenopsylla conformis
GCF_019238175_ASM1923817v1_genomic	2	Meriones unguiculatus plague foci of the Inner Mongolian Plateau	2.MED3	China	Meriones unguiculatus
GCF_019238185_ASM1923818v1_genomic	2	Meriones unguiculatus plague foci of the Inner Mongolian Plateau	2.MED3	China	Meriones unguiculatus
GCF_019238195_ASM1923819v1_genomic	2	Meriones unguiculatus plague foci of the Inner Mongolian Plateau	2.MED3	China	Meriones unguiculatus
GCF_019238235_ASM1923823v1_genomic	2	Meriones unguiculatus plague foci of the Inner Mongolian Plateau	2.MED3	China	Meriones unguiculatus
GCF_019238255_ASM1923825v1_genomic	2	Meriones unguiculatus plague foci of the Inner Mongolian Plateau	2.MED3	China	Meriones unguiculatus
GCF_019238265_ASM1923826v1_genomic	2	Meriones unguiculatus plague foci of the Inner Mongolian Plateau	2.MED3	China	Meriones unguiculatus
GCF_019238275_ASM1923827v1_genomic	2	Meriones unguiculatus plague foci of the Inner Mongolian Plateau	2.MED3	China	Meriones unguiculatus
GCF_019238315_ASM1923831v1_genomic	2	Meriones unguiculatus plague foci of the Inner Mongolian Plateau	2.MED3	China	Meriones unguiculatus
GCF_019238325_ASM1923832v1_genomic	2	Meriones unguiculatus plague foci of the Inner Mongolian Plateau	2.MED3	China	Meriones unguiculatus
GCF_019238345_ASM1923834v1_genomic	2	Meriones unguiculatus plague foci of the Inner Mongolian Plateau	2.MED3	China	Xenopsylla conformis
GCF_019238375_ASM1923837v1_genomic	2	Meriones unguiculatus plague foci of the Inner Mongolian Plateau	2.MED3	China	Meriones unguiculatus
GCF_019238385_ASM1923838v1_genomic	2	Meriones unguiculatus plague foci of the Inner Mongolian Plateau	2.MED3	China	Lepus capensis
GCF_019238415_ASM1923841v1_genomic	2	Meriones unguiculatus plague foci of the Inner Mongolian Plateau	2.MED3	China	Meriones unguiculatus
GCF_019238425_ASM1923842v1_genomic	2	Meriones unguiculatus plague foci of the Inner Mongolian Plateau	2.MED3	China	Meriones unguiculatus
GCF_019238435_ASM1923843v1_genomic	2	Meriones unguiculatus plague foci of the Inner Mongolian Plateau	2.MED3	China	Meriones unguiculatus
GCF_019238545_ASM1923854v1_genomic	2	Meriones unguiculatus plague foci of the Inner Mongolian Plateau	2.MED3	China	Xenopsylla conformis
GCF_019238595_ASM1923859v1_genomic	2	Meriones unguiculatus plague foci of the Inner Mongolian Plateau	2.MED3	China	Meriones unguiculatus
GCF_019238605_ASM1923860v1_genomic	2	Meriones unguiculatus plague foci of the Inner Mongolian Plateau	2.MED3	China	Meriones unguiculatus
GCF_019238655_ASM1923865v1_genomic	2	Meriones unguiculatus plague foci of the Inner Mongolian Plateau	2.MED3	China	Lepus tolai
GCF_019238725_ASM1923872v1_genomic	2	Meriones unguiculatus plague foci of the Inner Mongolian Plateau	2.MED3	China	Meriones unguiculatus
GCF_019238755_ASM1923875v1_genomic	2	Meriones unguiculatus plague foci of the Inner Mongolian Plateau	2.MED3	China	Meriones unguiculatus
GCF_019238775_ASM1923877v1_genomic	2	Meriones unguiculatus plague foci of the Inner Mongolian Plateau	2.MED3	China	Meriones unguiculatus
GCF_019238895_ASM1923889v1_genomic	2	Meriones unguiculatus plague foci of the Inner Mongolian Plateau	2.MED3	China	Meriones unguiculatus
GCF_019238905_ASM1923890v1_genomic	2	Meriones unguiculatus plague foci of the Inner Mongolian Plateau	2.MED3	China	Meriones unguiculatus
GCF_019238915_ASM1923891v1_genomic	2	Meriones unguiculatus plague foci of the Inner Mongolian Plateau	2.MED3	China	Lepus capensis
GCF_019238935_ASM1923893v1_genomic	2	Meriones unguiculatus plague foci of the Inner Mongolian Plateau	2.MED3	China	Meriones unguiculatus
GCF_019238985_ASM1923898v1_genomic	2	Meriones unguiculatus plague foci of the Inner Mongolian Plateau	2.MED3	China	Homo sapiens
GCF_019239115_ASM1923911v1_genomic	2	Meriones unguiculatus plague foci of the Inner Mongolian Plateau	2.MED3	China	Meriones unguiculatus
GCF_019239125_ASM1923912v1_genomic	2	Meriones unguiculatus plague foci of the Inner Mongolian Plateau	2.MED3	China	Meriones unguiculatus
GCF_019239145_ASM1923914v1_genomic	2	Meriones unguiculatus plague foci of the Inner Mongolian Plateau	2.MED3	China	Meriones unguiculatus
GCF_019239165_ASM1923916v1_genomic	2	Meriones unguiculatus plague foci of the Inner Mongolian Plateau	2.MED3	China	Meriones unguiculatus
GCF_900095105_PRJEB15052_genomic	3	NA	2.ANT1	Africa	Soil
GCF_900460465_57940_B01_genomic	5	NA	1.ORI6	UK	UN
GCF_900460545_57572_B01_genomic	5	NA	1.ORI1	UK	UN
GS2017021	5	Marmota himalayana plague foci of the Qinghai-Tibet plateau	1.IN2	China	Marmota himalayana
GS20171211	5	Marmota himalayana plague foci of the Qinghai-Tibet plateau	1.IN2	China	Homo sapiens
GS20173DF64	4	Marmota himalayana plague foci of the Qinghai-Tibet plateau	3.ANT1	China	Dog
LP	2	Meriones unguiculatus plague foci of the Inner Mongolian Plateau	2.MED3	China	Homo sapiens
SB2019_020	5	Marmota himalayana plague foci of the Qinghai-Tibet plateau	1.IN2	China	Marmota himalayana
SB2019_20np	5	Marmota himalayana plague foci of the Qinghai-Tibet plateau	1.IN2	China	Marmota himalayana
SB2019_21	5	Marmota himalayana plague foci of the Qinghai-Tibet plateau	1.IN2	China	Marmota himalayana
SB2019_23	5	Marmota himalayana plague foci of the Qinghai-Tibet plateau	1.IN2	China	Marmota himalayana
SB2019_24	5	Marmota himalayana plague foci of the Qinghai-Tibet plateau	1.IN2	China	Marmota himalayana
SB2019_25	5	Marmota himalayana plague foci of the Qinghai-Tibet plateau	1.IN2	China	Marmota himalayana
SB2019_26	5	Marmota himalayana plague foci of the Qinghai-Tibet plateau	1.IN2	China	Marmota himalayana
SC200809	6	Microtus Foscus plague natural focus	0.PE4C	China	Microtus fuscus
SC200815	5	Marmota himalayana plague foci of the Qinghai-Tibet plateau	1.IN2	China	Marmota himalayana
SC201209	5	Marmota himalayana plague foci of the Qinghai-Tibet plateau	1.IN2	China	Homo sapiens
SC2015MFP1	6	Microtus Foscus plague natural focus	0.PE4C	China	Microtus fuscus
SC2015SQ001	6	Microtus Foscus plague natural focus	0.PE4C	China	Microtus fuscus
SC2016MFP2	6	Microtus Foscus plague natural focus	0.PE4C	China	Microtus fuscus
SC2016SQ001	6	Microtus Foscus plague natural focus	0.PE4C	China	Microtus fuscus
AKS2021.HT28OS.contig	4	Marmota himalayana plague foci of the Qinghai-Tibet plateau	3.ANT1	China	Oropsylla silantiewi
AKS2021.HT39.contig	4	Marmota himalayana plague foci of the Qinghai-Tibet plateau	3.ANT1	China	Marmota himalayana
AKS2021.HT39TI.contig	4	Marmota himalayana plague foci of the Qinghai-Tibet plateau	3.ANT1	China	Marmota himalayana
AKS2021.HT44.contig	4	Marmota himalayana plague foci of the Qinghai-Tibet plateau	3.ANT1	China	Marmota himalayana
AKS2021.HT45.contig	4	Marmota himalayana plague foci of the Qinghai-Tibet plateau	3.ANT1	China	Marmota himalayana
AKS2021.HT45OS.contig	4	Marmota himalayana plague foci of the Qinghai-Tibet plateau	3.ANT1	China	Oropsylla silantiewi
AKS2021.HT47.contig	4	Marmota himalayana plague foci of the Qinghai-Tibet plateau	3.ANT1	China	Marmota himalayana
AKS2021.HT48CD.contig	4	Marmota himalayana plague foci of the Qinghai-Tibet plateau	3.ANT1	China	Callopsylla dolabris
AKS2021.HT48.contig	4	Marmota himalayana plague foci of the Qinghai-Tibet plateau	3.ANT1	China	Marmota himalayana
AKS2021.HT48TI.contig	4	Marmota himalayana plague foci of the Qinghai-Tibet plateau	3.ANT1	China	Marmota himalayana
AKS2021.HT49.contig	4	Marmota himalayana plague foci of the Qinghai-Tibet plateau	3.ANT1	China	Marmota himalayana
AKS2021.HT51.contig	4	Marmota himalayana plague foci of the Qinghai-Tibet plateau	3.ANT1	China	Marmota himalayana
AKS2021.HT52.contig	4	Marmota himalayana plague foci of the Qinghai-Tibet plateau	3.ANT1	China	Marmota himalayana
AKS2021.HT54.assembly	4	Marmota himalayana plague foci of the Qinghai-Tibet plateau	3.ANT1	China	Marmota himalayana
AKS2021.HT55.contig	4	Marmota himalayana plague foci of the Qinghai-Tibet plateau	3.ANT1	China	Marmota himalayana
AKS2021.HT56.contig	4	Marmota himalayana plague foci of the Qinghai-Tibet plateau	3.ANT1	China	Marmota himalayana
AKS2021.HT58GU.assembly	4	Marmota himalayana plague foci of the Qinghai-Tibet plateau	3.ANT1	China	Marmota himalayana
AKS2021.HT58P.assembly	4	Marmota himalayana plague foci of the Qinghai-Tibet plateau	3.ANT1	China	Marmota himalayana
AKS21.HT71GU.contig	4	Marmota himalayana plague foci of the Qinghai-Tibet plateau	3.ANT1	China	Marmota himalayana
AKS21.HT71GUZS.contig	4	Marmota himalayana plague foci of the Qinghai-Tibet plateau	3.ANT1	China	Marmota himalayana
AKS21.HT72GU.contig	4	Marmota himalayana plague foci of the Qinghai-Tibet plateau	3.ANT1	China	Marmota himalayana
AKS.HT.59GU.contig	4	Marmota himalayana plague foci of the Qinghai-Tibet plateau	3.ANT1	China	Marmota himalayana
AKS.HT.59P.contig	4	Marmota himalayana plague foci of the Qinghai-Tibet plateau	3.ANT1	China	Marmota himalayana
AKS.HT.63GU.contig	4	Marmota himalayana plague foci of the Qinghai-Tibet plateau	3.ANT1	China	Marmota himalayana
AKS.HT.63OS.contig	4	Marmota himalayana plague foci of the Qinghai-Tibet plateau	3.ANT1	China	Oropsylla silantiewi
AKS.HT.63P.contig	4	Marmota himalayana plague foci of the Qinghai-Tibet plateau	3.ANT1	China	Marmota himalayana
AKS.HT.64GU.contig	4	Marmota himalayana plague foci of the Qinghai-Tibet plateau	3.ANT1	China	Marmota himalayana
AKS.HT.64P.contig	4	Marmota himalayana plague foci of the Qinghai-Tibet plateau	3.ANT1	China	Marmota himalayana
AKS.HT.69GU.contig	4	Marmota himalayana plague foci of the Qinghai-Tibet plateau	3.ANT1	China	Marmota himalayana
SB2020.HT.13.contig	5	Marmota himalayana plague foci of the Qinghai-Tibet plateau	1.IN2	China	Marmota himalayana
SB2020.HT.14.contig	5	Marmota himalayana plague foci of the Qinghai-Tibet plateau	1.IN2	China	Marmota himalayana
SB2020.HT.15.contig	5	Marmota himalayana plague foci of the Qinghai-Tibet plateau	1.IN2	China	Marmota himalayana
SB2020.HT.16.contig	5	Marmota himalayana plague foci of the Qinghai-Tibet plateau	1.IN2	China	Marmota himalayana
SB2020.HT.5.contig	5	Marmota himalayana plague foci of the Qinghai-Tibet plateau	1.IN2	China	Marmota himalayana
