# Supplementary material for: The complex genomic diversity of Yersinia pestis on the long‐term plague foci in Qinghai–Tibet plateau
Source: Ecol Evol. 2023 Jul 28;13(8):e10387. doi: 10.1002/ece3.10387 (PMC10375460; doi:10.1002/ece3.10387)
Supplement: Supplementary file 5 — Table S2. [file ECE3-13-e10387-s004.xls]

## Sheet: Sheet1
ID	Host	Year	Group	Province	Foci Type	Gene type	Country
200804	Microtus fuscus	2008	6	sichuan	Microtus Foscus plague natural focus	0.PE4C	China
200901	Microtus fuscus	2009	6	sichuan	Microtus Foscus plague natural focus	0.PE4C	China
201001	Microtus fuscus	2010	6	sichuan	Microtus Foscus plague natural focus	0.PE4C	China
201103contigs	Microtus fuscus	2011	6	sichuan	Microtus Foscus plague natural focus	0.PE4C	China
201201contigs	Microtus fuscus	2012	6	sichuan	Microtus Foscus plague natural focus	0.PE4C	China
201310contigs	Microtus fuscus	2013	6	sichuan	Microtus Foscus plague natural focus	0.PE4C	China
201401contigs	Microtus fuscus	2014	6	sichuan	Microtus Foscus plague natural focus	0.PE4C	China
AKS00	Human	2019	4	gansu	Marmota himalayana plague foci of the Qinghai-Tibet plateau	3.ANT1	China
AKS2015_HT1	Marmota himalayana	2015	4	gansu	Marmota himalayana plague foci of the Qinghai-Tibet plateau	3.ANT1	China
AKS2019-HT	Marmota himalayana	2019	4	gansu	Marmota himalayana plague foci of the Qinghai-Tibet plateau	3.ANT1	China
AKS2021_HT27	Marmota himalayana	2021	4	gansu	Marmota himalayana plague foci of the Qinghai-Tibet plateau	3.ANT1	China
AKS2021_HT28	Marmota himalayana	2021	4	gansu	Marmota himalayana plague foci of the Qinghai-Tibet plateau	3.ANT1	China
AKS2021_HT30	Marmota himalayana	2021	4	gansu	Marmota himalayana plague foci of the Qinghai-Tibet plateau	3.ANT1	China
AKS2021_HT32	Marmota himalayana	2021	4	gansu	Marmota himalayana plague foci of the Qinghai-Tibet plateau	3.ANT1	China
AKS2021_HT33	Marmota himalayana	2021	4	gansu	Marmota himalayana plague foci of the Qinghai-Tibet plateau	3.ANT1	China
AKS2021_HT5Cd	Callopsylla dolabris	2021	4	gansu	Marmota himalayana plague foci of the Qinghai-Tibet plateau	3.ANT1	China
AKS2021HT04	Marmota himalayana	2021	4	gansu	Marmota himalayana plague foci of the Qinghai-Tibet plateau	3.ANT1	China
AKS2021HT04CD	Callopsylla dolabris	2021	4	gansu	Marmota himalayana plague foci of the Qinghai-Tibet plateau	3.ANT1	China
AKS2021HT04OS	Oropsylla silantiewi	2021	4	gansu	Marmota himalayana plague foci of the Qinghai-Tibet plateau	3.ANT1	China
AKS2021HT05	Marmota himalayana	2021	4	gansu	Marmota himalayana plague foci of the Qinghai-Tibet plateau	3.ANT1	China
AKS2021HT06	Marmota himalayana	2021	4	gansu	Marmota himalayana plague foci of the Qinghai-Tibet plateau	3.ANT1	China
AKS2021HT07	Marmota himalayana	2021	4	gansu	Marmota himalayana plague foci of the Qinghai-Tibet plateau	3.ANT1	China
AKS2021HT14	Marmota himalayana	2021	4	gansu	Marmota himalayana plague foci of the Qinghai-Tibet plateau	3.ANT1	China
AKS2021HT5OS	Oropsylla silantiewi	2021	4	gansu	Marmota himalayana plague foci of the Qinghai-Tibet plateau	3.ANT1	China
AKS2021HT81	Marmota himalayana	2021	4	gansu	Marmota himalayana plague foci of the Qinghai-Tibet plateau	3.ANT1	China
ASK2020_J5	Marmota himalayana	2020	4	gansu	Marmota himalayana plague foci of the Qinghai-Tibet plateau	3.ANT1	China
ASK2020_J6	Marmota himalayana	2020	4	gansu	Marmota himalayana plague foci of the Qinghai-Tibet plateau	3.ANT1	China
ASK2020_J7	Marmota himalayana	2020	4	gansu	Marmota himalayana plague foci of the Qinghai-Tibet plateau	3.ANT1	China
ASK2020_J8	Marmota himalayana	2020	4	gansu	Marmota himalayana plague foci of the Qinghai-Tibet plateau	3.ANT1	China
ASK2020_J9	Marmota himalayana	2020	4	gansu	Marmota himalayana plague foci of the Qinghai-Tibet plateau	3.ANT1	China
GS2017021	Marmota himalayana	2017	5	gansu	Marmota himalayana plague foci of the Qinghai-Tibet plateau	1.IN2	China
GS20171211	Human	2017	5	gansu	Marmota himalayana plague foci of the Qinghai-Tibet plateau	1.IN2	China
GS20173DF64	Dog	2017	4	gansu	Marmota himalayana plague foci of the Qinghai-Tibet plateau	3.ANT1	China
LP	Human	2019	2	neimeng	Meriones unguiculatus plague foci of the Inner Mongolian Plateau	2.MED3	China
SB2019_020	Marmota himalayana	2019	5	gansu	Marmota himalayana plague foci of the Qinghai-Tibet plateau	1.IN2	China
SB2019_20np	Marmota himalayana	2019	5	gansu	Marmota himalayana plague foci of the Qinghai-Tibet plateau	1.IN2	China
SB2019_21	Marmota himalayana	2019	5	gansu	Marmota himalayana plague foci of the Qinghai-Tibet plateau	1.IN2	China
SB2019_23	Marmota himalayana	2019	5	gansu	Marmota himalayana plague foci of the Qinghai-Tibet plateau	1.IN2	China
SB2019_24	Marmota himalayana	2019	5	gansu	Marmota himalayana plague foci of the Qinghai-Tibet plateau	1.IN2	China
SB2019_25	Marmota himalayana	2019	5	gansu	Marmota himalayana plague foci of the Qinghai-Tibet plateau	1.IN2	China
SB2019_26	Marmota himalayana	2019	5	gansu	Marmota himalayana plague foci of the Qinghai-Tibet plateau	1.IN2	China
SC200809	Microtus fuscus	2008	6	sichuan	Microtus Foscus plague natural focus	0.PE4C	China
SC200815	Marmota himalayana	2008	5	sichuan	Marmota himalayana plague foci of the Qinghai-Tibet plateau	1.IN2	China
SC201209	Human	2019	5	sichuan	Marmota himalayana plague foci of the Qinghai-Tibet plateau	1.IN2	China
SC2015MFP1	Microtus fuscus	2015	6	sichuan	Microtus Foscus plague natural focus	0.PE4C	China
SC2015SQ001	Microtus fuscus	2015	6	sichuan	Microtus Foscus plague natural focus	0.PE4C	China
SC2016MFP2	rodent	2016	6	sichuan	Microtus Foscus plague natural focus	0.PE4C	China
SC2016SQ001	Microtus fuscus	2016	6	sichuan	Microtus Foscus plague natural focus	0.PE4C	China
AKS2021.HT28OS.contig	Oropsylla silantiewi	2021	4	gansu	Marmota himalayana plague foci of the Qinghai-Tibet plateau	3.ANT1	China
AKS2021.HT39.contig	Marmota himalayana	2021	4	gansu	Marmota himalayana plague foci of the Qinghai-Tibet plateau	3.ANT1	China
AKS2021.HT39TI.contig	Ixodes crenulatus	2021	4	gansu	Marmota himalayana plague foci of the Qinghai-Tibet plateau	3.ANT1	China
AKS2021.HT44.contig	Marmota himalayana	2021	4	gansu	Marmota himalayana plague foci of the Qinghai-Tibet plateau	3.ANT1	China
AKS2021.HT45.contig	Marmota himalayana	2021	4	gansu	Marmota himalayana plague foci of the Qinghai-Tibet plateau	3.ANT1	China
AKS2021.HT45OS.contig	Oropsylla silantiewi	2021	4	gansu	Marmota himalayana plague foci of the Qinghai-Tibet plateau	3.ANT1	China
AKS2021.HT47.contig	Marmota himalayana	2021	4	gansu	Marmota himalayana plague foci of the Qinghai-Tibet plateau	3.ANT1	China
AKS2021.HT48CD.contig	Callopsylla dolabris	2021	4	gansu	Marmota himalayana plague foci of the Qinghai-Tibet plateau	3.ANT1	China
AKS2021.HT48.contig	Marmota himalayana	2021	4	gansu	Marmota himalayana plague foci of the Qinghai-Tibet plateau	3.ANT1	China
AKS2021.HT48TI.contig	Ixodes crenulatus	2021	4	gansu	Marmota himalayana plague foci of the Qinghai-Tibet plateau	3.ANT1	China
AKS2021.HT49.contig	Marmota himalayana	2021	4	gansu	Marmota himalayana plague foci of the Qinghai-Tibet plateau	3.ANT1	China
AKS2021.HT51.contig	Marmota himalayana	2021	4	gansu	Marmota himalayana plague foci of the Qinghai-Tibet plateau	3.ANT1	China
AKS2021.HT52.contig	Marmota himalayana	2021	4	gansu	Marmota himalayana plague foci of the Qinghai-Tibet plateau	3.ANT1	China
AKS2021.HT54.assembly	Marmota himalayana	2021	4	gansu	Marmota himalayana plague foci of the Qinghai-Tibet plateau	3.ANT1	China
AKS2021.HT55.contig	Marmota himalayana	2021	4	gansu	Marmota himalayana plague foci of the Qinghai-Tibet plateau	3.ANT1	China
AKS2021.HT56.contig	Marmota himalayana	2021	4	gansu	Marmota himalayana plague foci of the Qinghai-Tibet plateau	3.ANT1	China
AKS2021.HT58GU.assembly	Marmota himalayana	2021	4	gansu	Marmota himalayana plague foci of the Qinghai-Tibet plateau	3.ANT1	China
AKS2021.HT58P.assembly	Marmota himalayana	2021	4	gansu	Marmota himalayana plague foci of the Qinghai-Tibet plateau	3.ANT1	China
AKS21.HT71GU.contig	Marmota himalayana	2021	4	gansu	Marmota himalayana plague foci of the Qinghai-Tibet plateau	3.ANT1	China
AKS21.HT71GUZS.contig	Marmota himalayana	2021	4	gansu	Marmota himalayana plague foci of the Qinghai-Tibet plateau	3.ANT1	China
AKS21.HT72GU.contig	Marmota himalayana	2021	4	gansu	Marmota himalayana plague foci of the Qinghai-Tibet plateau	3.ANT1	China
AKS.HT.59GU.contig	Marmota himalayana	2021	4	gansu	Marmota himalayana plague foci of the Qinghai-Tibet plateau	3.ANT1	China
AKS.HT.59P.contig	Marmota himalayana	2021	4	gansu	Marmota himalayana plague foci of the Qinghai-Tibet plateau	3.ANT1	China
AKS.HT.63GU.contig	Marmota himalayana	2021	4	gansu	Marmota himalayana plague foci of the Qinghai-Tibet plateau	3.ANT1	China
AKS.HT.63OS.contig	Oropsylla silantiewi	2021	4	gansu	Marmota himalayana plague foci of the Qinghai-Tibet plateau	3.ANT1	China
AKS.HT.63P.contig	Marmota himalayana	2021	4	gansu	Marmota himalayana plague foci of the Qinghai-Tibet plateau	3.ANT1	China
AKS.HT.64GU.contig	Marmota himalayana	2021	4	gansu	Marmota himalayana plague foci of the Qinghai-Tibet plateau	3.ANT1	China
AKS.HT.64P.contig	Marmota himalayana	2021	4	gansu	Marmota himalayana plague foci of the Qinghai-Tibet plateau	3.ANT1	China
AKS.HT.69GU.contig	Marmota himalayana	2021	4	gansu	Marmota himalayana plague foci of the Qinghai-Tibet plateau	3.ANT1	China
SB2020.HT.13.contig	Marmota himalayana	2020	5	gansu	Marmota himalayana plague foci of the Qinghai-Tibet plateau	1.IN2	China
SB2020.HT.14.contig	Marmota himalayana	2020	5	gansu	Marmota himalayana plague foci of the Qinghai-Tibet plateau	1.IN2	China
SB2020.HT.15.contig	Marmota himalayana	2020	5	gansu	Marmota himalayana plague foci of the Qinghai-Tibet plateau	1.IN2	China
SB2020.HT.16.contig	Marmota himalayana	2020	5	gansu	Marmota himalayana plague foci of the Qinghai-Tibet plateau	1.IN2	China
SB2020.HT.5.contig	Marmota himalayana	2020	5	gansu	Marmota himalayana plague foci of the Qinghai-Tibet plateau	1.IN2	China
